# Supplementary material for: Long-Term Temporal Stability of the Resistome in Sewage from Copenhagen
Source: mSystems. 2020 Oct 20;5(5):e00841-20. doi: 10.1128/mSystems.00841-20 (PMC7577296; doi:10.1128/mSystems.00841-20)
Supplement: TABLE S1 [file mSystems.00841-20-st001.xlsx]

## Sheet: Sheet1
sequencing_platform	sequencing_type	instrument_model	insert_size	first_file	second_file	uuid	ENA number	sample_name	isolate	strain	organism	latitude	longitude	country	region	city	collection_date	host	host_status	collected_by	isolation_source
Illumina	paired	Illumina NextSeq 550	300	/home/projects/cge/data/cge_private/FOOD_seqdata/NextSeq/NextSeq_086/FoodQCPipeline_tmp/conc_fqs/DTU2019-229-PRJ1066-RA-CPH-Sewage-1_R1_001.fq.gz	/home/projects/cge/data/cge_private/FOOD_seqdata/NextSeq/NextSeq_086/FoodQCPipeline_tmp/conc_fqs/DTU2019-229-PRJ1066-RA-CPH-Sewage-1_R2_001.fq.gz	DTU2019-229-PRJ1066-RA-CPH-Sewage-1	ERR3562836	DTU2019-229-PRJ1066-RA-CPH-Sewage-1	DTU2019-229-PRJ1066-RA-CPH-Sewage-1		wastewater metagenome	55.6083	12.4503	Denmark	Avedoere	Copenhagen	2015-11-23			DTU	wastewater
Illumina	paired	Illumina NextSeq 550	300	/home/projects/cge/data/cge_private/FOOD_seqdata/NextSeq/NextSeq_086/FoodQCPipeline_tmp/conc_fqs/DTU2019-230-PRJ1066-RA-CPH-Sewage-2_R1_001.fq.gz	/home/projects/cge/data/cge_private/FOOD_seqdata/NextSeq/NextSeq_086/FoodQCPipeline_tmp/conc_fqs/DTU2019-230-PRJ1066-RA-CPH-Sewage-2_R2_001.fq.gz	DTU2019-230-PRJ1066-RA-CPH-Sewage-2	ERR3562837	DTU2019-230-PRJ1066-RA-CPH-Sewage-2	DTU2019-230-PRJ1066-RA-CPH-Sewage-2		wastewater metagenome	55.6083	12.4503	Denmark	Avedoere	Copenhagen	2015-12-02			DTU	wastewater
Illumina	paired	Illumina MiSeq	300	/home/projects/cge/data/cge_private/FOOD_seqdata/MiSeq/MiSeq_232_DK_sewage/Raw_data_M/DTU2017-586-PRJ1066-RA-Sewage-3_S5_L001_R1_001.fastq.gz	/home/projects/cge/data/cge_private/FOOD_seqdata/MiSeq/MiSeq_232_DK_sewage/Raw_data_M/DTU2017-586-PRJ1066-RA-Sewage-3_S5_L001_R2_001.fastq.gz	DTU2017-586-PRJ1066-RA-Sewage-3_S5_L001	ERR3562838	DTU2017-586-PRJ1066-RA-Sewage-3_S5_L001	DTU2017-586-PRJ1066-RA-Sewage-3_S5_L001		wastewater metagenome	55.6083	12.4503	Denmark	Avedoere	Copenhagen	2016-01-09			DTU	wastewater
Illumina	paired	Illumina MiSeq	300	/home/projects/cge/data/cge_private/FOOD_seqdata/MiSeq/MiSeq_232_DK_sewage/Raw_data_M/DTU2017-587-PRJ1066-RA-Sewage-4_S6_L001_R1_001.fastq.gz	/home/projects/cge/data/cge_private/FOOD_seqdata/MiSeq/MiSeq_232_DK_sewage/Raw_data_M/DTU2017-587-PRJ1066-RA-Sewage-4_S6_L001_R2_001.fastq.gz	DTU2017-587-PRJ1066-RA-Sewage-4_S6_L001	ERR3562839	DTU2017-587-PRJ1066-RA-Sewage-4_S6_L001	DTU2017-587-PRJ1066-RA-Sewage-4_S6_L001		wastewater metagenome	55.6083	12.4503	Denmark	Avedoere	Copenhagen	2016-01-11			DTU	wastewater
Illumina	paired	Illumina MiSeq	300	/home/projects/cge/data/cge_private/FOOD_seqdata/MiSeq/MiSeq_199/Raw_data/DTU2016-1771-PRJ1066-Metagenome-RA-5_S13_L001_R1_001.fastq.gz	/home/projects/cge/data/cge_private/FOOD_seqdata/MiSeq/MiSeq_199/Raw_data/DTU2016-1771-PRJ1066-Metagenome-RA-5_S13_L001_R2_001.fastq.gz	DTU2016-1771-PRJ1066-Metagenome-RA-5	ERR3562840	DTU2016-1771-PRJ1066-Metagenome-RA-5	DTU2016-1771-PRJ1066-Metagenome-RA-5		wastewater metagenome	55.6083	12.4503	Denmark	Avedoere	Copenhagen	2016-01-20			DTU	wastewater
Illumina	paired	Illumina MiSeq	300	/home/projects/cge/data/cge_private/FOOD_seqdata/MiSeq/MiSeq_199/Raw_data/DTU2016-1769-PRJ1066-Metagenome-RA-6_S11_L001_R1_001.fastq.gz	/home/projects/cge/data/cge_private/FOOD_seqdata/MiSeq/MiSeq_199/Raw_data/DTU2016-1769-PRJ1066-Metagenome-RA-6_S11_L001_R2_001.fastq.gz	DTU2016-1769-PRJ1066-Metagenome-RA-6_S11_L001	ERR3562841	DTU2016-1769-PRJ1066-Metagenome-RA-6_S11_L001	DTU2016-1769-PRJ1066-Metagenome-RA-6_S11_L001		wastewater metagenome	55.6083	12.4503	Denmark	Avedoere	Copenhagen	2016-01-22			DTU	wastewater
Illumina	paired	Illumina MiSeq	300	/home/projects/cge/data/cge_private/FOOD_seqdata/MiSeq/MiSeq_195/Raw_data/DTU2016-1616-PRJ1066-RA-Sewage-8_S15_L001_R1_001.fastq.gz	/home/projects/cge/data/cge_private/FOOD_seqdata/MiSeq/MiSeq_195/Raw_data/DTU2016-1616-PRJ1066-RA-Sewage-8_S15_L001_R2_001.fastq.gz	DTU2016-1616-PRJ1066-RA-Sewage-8_S15_L001	ERR3562842	DTU2016-1616-PRJ1066-RA-Sewage-8_S15_L001	DTU2016-1616-PRJ1066-RA-Sewage-8_S15_L001		wastewater metagenome	55.6083	12.4503	Denmark	Avedoere	Copenhagen	2016-02-18			DTU	wastewater
Illumina	paired	Illumina NextSeq 550	300	/home/projects/cge/data/cge_private/FOOD_seqdata/NextSeq/NextSeq_010/FoodQCPipeline_tmp/conc_fqs/DTU2017-1283-PRJ1066-CPH-Sewage-12_R1_001.fq.gz	/home/projects/cge/data/cge_private/FOOD_seqdata/NextSeq/NextSeq_010/FoodQCPipeline_tmp/conc_fqs/DTU2017-1283-PRJ1066-CPH-Sewage-12_R2_001.fq.gz	DTU2017-1283-PRJ1066-CPH-Sewage-12	ERR3562843	DTU2017-1283-PRJ1066-CPH-Sewage-12	DTU2017-1283-PRJ1066-CPH-Sewage-12		wastewater metagenome	55.6083	12.4503	Denmark	Avedoere	Copenhagen	2015-12-01			DTU	wastewater
Illumina	paired	Illumina NextSeq 550	300	/home/projects/cge/data/cge_private/FOOD_seqdata/NextSeq/NextSeq_011/FoodQCPipeline_tmp/conc_fqs/DTU2017-1284-PRJ1066-CPH-Sewage-14_R1_001.fq.gz	/home/projects/cge/data/cge_private/FOOD_seqdata/NextSeq/NextSeq_011/FoodQCPipeline_tmp/conc_fqs/DTU2017-1284-PRJ1066-CPH-Sewage-14_R2_001.fq.gz	DTU2017-1284-PRJ1066-CPH-Sewage-14	ERR3562844	DTU2017-1284-PRJ1066-CPH-Sewage-14	DTU2017-1284-PRJ1066-CPH-Sewage-14		wastewater metagenome	55.6406	12.5056	Denmark	Valby	Copenhagen	2015-12-06			DTU	wastewater
Illumina	paired	Illumina NextSeq 550	300	/home/projects/cge/data/cge_private/FOOD_seqdata/NextSeq/NextSeq_011/FoodQCPipeline_tmp/conc_fqs/DTU2017-1285-PRJ1066-CPH-Sewage-15_R1_001.fq.gz	/home/projects/cge/data/cge_private/FOOD_seqdata/NextSeq/NextSeq_011/FoodQCPipeline_tmp/conc_fqs/DTU2017-1285-PRJ1066-CPH-Sewage-15_R2_001.fq.gz	DTU2017-1285-PRJ1066-CPH-Sewage-15	ERR3562845	DTU2017-1285-PRJ1066-CPH-Sewage-15	DTU2017-1285-PRJ1066-CPH-Sewage-15		wastewater metagenome	55.6406	12.5056	Denmark	Valby	Copenhagen	2015-12-07			DTU	wastewater
Illumina	paired	Illumina NextSeq 550	300	/home/projects/cge/data/cge_private/FOOD_seqdata/NextSeq/NextSeq_010/FoodQCPipeline_tmp/conc_fqs/DTU2017-1286-PRJ1066-CPH-Sewage-16_R1_001.fq.gz	/home/projects/cge/data/cge_private/FOOD_seqdata/NextSeq/NextSeq_010/FoodQCPipeline_tmp/conc_fqs/DTU2017-1286-PRJ1066-CPH-Sewage-16_R2_001.fq.gz	DTU2017-1286-PRJ1066-CPH-Sewage-16	ERR3562846	DTU2017-1286-PRJ1066-CPH-Sewage-16	DTU2017-1286-PRJ1066-CPH-Sewage-16		wastewater metagenome	55.6406	12.5056	Denmark	Valby	Copenhagen	2015-12-09			DTU	wastewater
Illumina	paired	Illumina NextSeq 550	300	/home/projects/cge/data/cge_private/FOOD_seqdata/NextSeq/NextSeq_010/FoodQCPipeline_tmp/conc_fqs/DTU2017-1287-PRJ1066-CPH-Sewage-17_R1_001.fq.gz	/home/projects/cge/data/cge_private/FOOD_seqdata/NextSeq/NextSeq_010/FoodQCPipeline_tmp/conc_fqs/DTU2017-1287-PRJ1066-CPH-Sewage-17_R2_001.fq.gz	DTU2017-1287-PRJ1066-CPH-Sewage-17	ERR3562847	DTU2017-1287-PRJ1066-CPH-Sewage-17	DTU2017-1287-PRJ1066-CPH-Sewage-17		wastewater metagenome	55.6406	12.5056	Denmark	Valby	Copenhagen	2015-12-12			DTU	wastewater
Illumina	paired	Illumina NextSeq 550	300	/home/projects/cge/data/cge_private/FOOD_seqdata/NextSeq/NextSeq_011/FoodQCPipeline_tmp/conc_fqs/DTU2017-1288-PRJ1066-CPH-Sewage-18_R1_001.fq.gz	/home/projects/cge/data/cge_private/FOOD_seqdata/NextSeq/NextSeq_011/FoodQCPipeline_tmp/conc_fqs/DTU2017-1288-PRJ1066-CPH-Sewage-18_R2_001.fq.gz	DTU2017-1288-PRJ1066-CPH-Sewage-18	ERR3562848	DTU2017-1288-PRJ1066-CPH-Sewage-18	DTU2017-1288-PRJ1066-CPH-Sewage-18		wastewater metagenome	55.6406	12.5056	Denmark	Valby	Copenhagen	2015-12-17			DTU	wastewater
Illumina	paired	Illumina NextSeq 550	300	/home/projects/cge/data/cge_private/FOOD_seqdata/NextSeq/Nextseq_036/FoodQCPipeline_tmp/conc_fqs/DTU2017-1289-PRJ1066-CPH-Sewage-19_R1_001.fq.gz	/home/projects/cge/data/cge_private/FOOD_seqdata/NextSeq/Nextseq_036/FoodQCPipeline_tmp/conc_fqs/DTU2017-1289-PRJ1066-CPH-Sewage-19_R2_001.fq.gz	DTU2017-1289-PRJ1066-CPH-Sewage-19	ERR3562849	DTU2017-1289-PRJ1066-CPH-Sewage-19	DTU2017-1289-PRJ1066-CPH-Sewage-19		wastewater metagenome	55.6406	12.5056	Denmark	Valby	Copenhagen	2015-12-21			DTU	wastewater
Illumina	paired	Illumina NextSeq 550	300	/home/projects/cge/data/cge_private/FOOD_seqdata/NextSeq/Nextseq_036/FoodQCPipeline_tmp/conc_fqs/DTU2017-1290-PRJ1066-CPH-Sewage-20_R1_001.fq.gz	/home/projects/cge/data/cge_private/FOOD_seqdata/NextSeq/Nextseq_036/FoodQCPipeline_tmp/conc_fqs/DTU2017-1290-PRJ1066-CPH-Sewage-20_R2_001.fq.gz	DTU2017-1290-PRJ1066-CPH-Sewage-20	ERR3562850	DTU2017-1290-PRJ1066-CPH-Sewage-20	DTU2017-1290-PRJ1066-CPH-Sewage-20		wastewater metagenome	55.6406	12.5056	Denmark	Valby	Copenhagen	2015-12-28			DTU	wastewater
Illumina	paired	Illumina NextSeq 550	300	/home/projects/cge/data/cge_private/FOOD_seqdata/NextSeq/Nextseq_036/FoodQCPipeline_tmp/conc_fqs/DTU2017-1291-PRJ1066-CPH-Sewage-21_R1_001.fq.gz	/home/projects/cge/data/cge_private/FOOD_seqdata/NextSeq/Nextseq_036/FoodQCPipeline_tmp/conc_fqs/DTU2017-1291-PRJ1066-CPH-Sewage-21_R2_001.fq.gz	DTU2017-1291-PRJ1066-CPH-Sewage-21	ERR3562851	DTU2017-1291-PRJ1066-CPH-Sewage-21	DTU2017-1291-PRJ1066-CPH-Sewage-21		wastewater metagenome	55.6406	12.5056	Denmark	Valby	Copenhagen	2015-12-29			DTU	wastewater
Illumina	paired	Illumina NextSeq 550	300	/home/projects/cge/data/cge_private/FOOD_seqdata/NextSeq/Nextseq_036/FoodQCPipeline_tmp/conc_fqs/DTU2017-1292-PRJ1066-CPH-Sewage-22_R1_001.fq.gz	/home/projects/cge/data/cge_private/FOOD_seqdata/NextSeq/Nextseq_036/FoodQCPipeline_tmp/conc_fqs/DTU2017-1292-PRJ1066-CPH-Sewage-22_R2_001.fq.gz	DTU2017-1292-PRJ1066-CPH-Sewage-22	ERR3562852	DTU2017-1292-PRJ1066-CPH-Sewage-22	DTU2017-1292-PRJ1066-CPH-Sewage-22		wastewater metagenome	55.6406	12.5056	Denmark	Valby	Copenhagen	2016-01-05			DTU	wastewater
Illumina	paired	Illumina NextSeq 550	300	/home/projects/cge/data/cge_private/FOOD_seqdata/NextSeq/Nextseq_037/FoodQCPipeline_tmp/conc_fqs/DTU2017-1293-PRJ1066-CPH-Sewage-23_R1_001.fq.gz	/home/projects/cge/data/cge_private/FOOD_seqdata/NextSeq/Nextseq_037/FoodQCPipeline_tmp/conc_fqs/DTU2017-1293-PRJ1066-CPH-Sewage-23_R2_001.fq.gz	DTU2017-1293-PRJ1066-CPH-Sewage-23	ERR3562853	DTU2017-1293-PRJ1066-CPH-Sewage-23	DTU2017-1293-PRJ1066-CPH-Sewage-23		wastewater metagenome	55.6406	12.5056	Denmark	Valby	Copenhagen	2016-01-09			DTU	wastewater
Illumina	paired	Illumina NextSeq 550	300	/home/projects/cge/data/cge_private/FOOD_seqdata/NextSeq/Nextseq_037/FoodQCPipeline_tmp/conc_fqs/DTU2017-1294-PRJ1066-CPH-Sewage-24_R1_001.fq.gz	/home/projects/cge/data/cge_private/FOOD_seqdata/NextSeq/Nextseq_037/FoodQCPipeline_tmp/conc_fqs/DTU2017-1294-PRJ1066-CPH-Sewage-24_R2_001.fq.gz	DTU2017-1294-PRJ1066-CPH-Sewage-24	ERR3562854	DTU2017-1294-PRJ1066-CPH-Sewage-24	DTU2017-1294-PRJ1066-CPH-Sewage-24		wastewater metagenome	55.6406	12.5056	Denmark	Valby	Copenhagen	2016-01-11			DTU	wastewater
Illumina	paired	Illumina MiSeq	300	/home/projects/cge/data/cge_private/FOOD_seqdata/MiSeq/MiSeq_199/Raw_data/DTU2016-1772-PRJ1066-Metagenome-RD-25_S14_L001_R1_001.fastq.gz	/home/projects/cge/data/cge_private/FOOD_seqdata/MiSeq/MiSeq_199/Raw_data/DTU2016-1772-PRJ1066-Metagenome-RD-25_S14_L001_R2_001.fastq.gz	DTU2016-1772-PRJ1066-Metagenome-RD-25_S14_L001	ERR3562855	DTU2016-1772-PRJ1066-Metagenome-RD-25_S14_L001	DTU2016-1772-PRJ1066-Metagenome-RD-25_S14_L001		wastewater metagenome	55.6406	12.5056	Denmark	Valby	Copenhagen	2016-01-20			DTU	wastewater
Illumina	paired	Illumina MiSeq	300	/home/projects/cge/data/cge_private/FOOD_seqdata/MiSeq/MiSeq_199/Raw_data/DTU2016-1770-PRJ1066-Metagenome-RD-26_S12_L001_R1_001.fastq.gz	/home/projects/cge/data/cge_private/FOOD_seqdata/MiSeq/MiSeq_199/Raw_data/DTU2016-1770-PRJ1066-Metagenome-RD-26_S12_L001_R2_001.fastq.gz	DTU2016-1770-PRJ1066-Metagenome-RD-26_S12_L001	ERR3562856	DTU2016-1770-PRJ1066-Metagenome-RD-26_S12_L001	DTU2016-1770-PRJ1066-Metagenome-RD-26_S12_L001		wastewater metagenome	55.6406	12.5056	Denmark	Valby	Copenhagen	2016-01-22			DTU	wastewater
Illumina	paired	Illumina MiSeq	300	/home/projects/cge/data/cge_private/FOOD_seqdata/MiSeq/MiSeq_199/Raw_data/DTU2016-1768-PRJ1066-Metagenome-RD-27_S10_L001_R1_001.fastq.gz	/home/projects/cge/data/cge_private/FOOD_seqdata/MiSeq/MiSeq_199/Raw_data/DTU2016-1768-PRJ1066-Metagenome-RD-27_S10_L001_R2_001.fastq.gz	DTU2016-1768-PRJ1066-Metagenome-RD-27_S10_L001	ERR3562857	DTU2016-1768-PRJ1066-Metagenome-RD-27_S10_L001	DTU2016-1768-PRJ1066-Metagenome-RD-27_S10_L001		wastewater metagenome	55.6406	12.5056	Denmark	Valby	Copenhagen	2016-01-28			DTU	wastewater
Illumina	paired	Illumina MiSeq	300	/home/projects/cge/data/cge_private/FOOD_seqdata/MiSeq/MiSeq_199/Raw_data/DTU2016-1765-PRJ1066-Metagenome-RD-29_S7_L001_R1_001.fastq.gz	/home/projects/cge/data/cge_private/FOOD_seqdata/MiSeq/MiSeq_199/Raw_data/DTU2016-1765-PRJ1066-Metagenome-RD-29_S7_L001_R2_001.fastq.gz	DTU2016-1765-PRJ1066-Metagenome-RD-29_S7_L001	ERR3562858	DTU2016-1765-PRJ1066-Metagenome-RD-29_S7_L001	DTU2016-1765-PRJ1066-Metagenome-RD-29_S7_L001		wastewater metagenome	55.6406	12.5056	Denmark	Valby	Copenhagen	2016-02-08			DTU	wastewater
Illumina	paired	Illumina MiSeq	300	/home/projects/cge/data/cge_private/FOOD_seqdata/MiSeq/MiSeq_199/Raw_data/DTU2016-1764-PRJ1066-Metagenome-RD-30_S6_L001_R1_001.fastq.gz	/home/projects/cge/data/cge_private/FOOD_seqdata/MiSeq/MiSeq_199/Raw_data/DTU2016-1764-PRJ1066-Metagenome-RD-30_S6_L001_R2_001.fastq.gz	DTU2016-1764-PRJ1066-Metagenome-RD-30_S6_L001	ERR3562859	DTU2016-1764-PRJ1066-Metagenome-RD-30_S6_L001	DTU2016-1764-PRJ1066-Metagenome-RD-30_S6_L001		wastewater metagenome	55.6406	12.5056	Denmark	Valby	Copenhagen	2016-02-12			DTU	wastewater
Illumina	paired	Illumina MiSeq	300	/home/projects/cge/data/cge_private/FOOD_seqdata/MiSeq/MiSeq_195/Raw_data/DTU2016-1614-PRJ1066-RD-Sewage-31_S13_L001_R1_001.fastq.gz	/home/projects/cge/data/cge_private/FOOD_seqdata/MiSeq/MiSeq_195/Raw_data/DTU2016-1614-PRJ1066-RD-Sewage-31_S13_L001_R2_001.fastq.gz	DTU2016-1614-PRJ1066-RD-Sewage-31_S13_L001	ERR3562860	DTU2016-1614-PRJ1066-RD-Sewage-31_S13_L001	DTU2016-1614-PRJ1066-RD-Sewage-31_S13_L001		wastewater metagenome	55.6406	12.5056	Denmark	Valby	Copenhagen	2016-02-18			DTU	wastewater
Illumina	paired	Illumina NextSeq 550	300	/home/projects/cge/data/cge_private/FOOD_seqdata/NextSeq/Nextseq_037/FoodQCPipeline_tmp/conc_fqs/DTU2017-1295-PRJ1066-CPH-Sewage-33_R1_001.fq.gz	/home/projects/cge/data/cge_private/FOOD_seqdata/NextSeq/Nextseq_037/FoodQCPipeline_tmp/conc_fqs/DTU2017-1295-PRJ1066-CPH-Sewage-33_R2_001.fq.gz	DTU2017-1295-PRJ1066-CPH-Sewage-33	ERR3562861	DTU2017-1295-PRJ1066-CPH-Sewage-33	DTU2017-1295-PRJ1066-CPH-Sewage-33		wastewater metagenome	55.695	12.6147	Denmark	Amager	Copenhagen	2015-11-20			DTU	wastewater
Illumina	paired	Illumina NextSeq 550	300	/home/projects/cge/data/cge_private/FOOD_seqdata/NextSeq/Nextseq_037/FoodQCPipeline_tmp/conc_fqs/DTU2017-1296-PRJ1066-CPH-Sewage-34_R1_001.fq.gz	/home/projects/cge/data/cge_private/FOOD_seqdata/NextSeq/Nextseq_037/FoodQCPipeline_tmp/conc_fqs/DTU2017-1296-PRJ1066-CPH-Sewage-34_R2_001.fq.gz	DTU2017-1296-PRJ1066-CPH-Sewage-34	ERR3562862	DTU2017-1296-PRJ1066-CPH-Sewage-34	DTU2017-1296-PRJ1066-CPH-Sewage-34		wastewater metagenome	55.695	12.6147	Denmark	Amager	Copenhagen	2015-11-25			DTU	wastewater
Illumina	paired	Illumina NextSeq 550	300	/home/projects/cge/data/cge_private/FOOD_seqdata/NextSeq/Nextseq_037/FoodQCPipeline_tmp/conc_fqs/DTU2017-1297-PRJ1066-CPH-Sewage-35_R1_001.fq.gz	/home/projects/cge/data/cge_private/FOOD_seqdata/NextSeq/Nextseq_037/FoodQCPipeline_tmp/conc_fqs/DTU2017-1297-PRJ1066-CPH-Sewage-35_R2_001.fq.gz	DTU2017-1297-PRJ1066-CPH-Sewage-35	ERR3562863	DTU2017-1297-PRJ1066-CPH-Sewage-35	DTU2017-1297-PRJ1066-CPH-Sewage-35		wastewater metagenome	55.695	12.6147	Denmark	Amager	Copenhagen	2015-12-01			DTU	wastewater
Illumina	paired	Illumina NextSeq 550	300	/home/projects/cge/data/cge_private/FOOD_seqdata/NextSeq/Nextseq_037/FoodQCPipeline_tmp/conc_fqs/DTU2017-1298-PRJ1066-CPH-Sewage-36_R1_001.fq.gz	/home/projects/cge/data/cge_private/FOOD_seqdata/NextSeq/Nextseq_037/FoodQCPipeline_tmp/conc_fqs/DTU2017-1298-PRJ1066-CPH-Sewage-36_R2_001.fq.gz	DTU2017-1298-PRJ1066-CPH-Sewage-36	ERR3562864	DTU2017-1298-PRJ1066-CPH-Sewage-36	DTU2017-1298-PRJ1066-CPH-Sewage-36		wastewater metagenome	55.695	12.6147	Denmark	Amager	Copenhagen	2015-12-09			DTU	wastewater
Illumina	paired	Illumina NextSeq 550	300	/home/projects/cge/data/cge_private/FOOD_seqdata/NextSeq/NextSeq_042/FoodQCPipeline_tmp/conc_fqs/DTU2017-1299-PRJ1066-CPH-Sewage-37_R1_001.fq.gz	/home/projects/cge/data/cge_private/FOOD_seqdata/NextSeq/NextSeq_042/FoodQCPipeline_tmp/conc_fqs/DTU2017-1299-PRJ1066-CPH-Sewage-37_R2_001.fq.gz	DTU2017-1299-PRJ1066-CPH-Sewage-37	ERR3562865	DTU2017-1299-PRJ1066-CPH-Sewage-37	DTU2017-1299-PRJ1066-CPH-Sewage-37		wastewater metagenome	55.695	12.6147	Denmark	Amager	Copenhagen	2015-12-15			DTU	wastewater
Illumina	paired	Illumina NextSeq 550	300	/home/projects/cge/data/cge_private/FOOD_seqdata/NextSeq/NextSeq_042/FoodQCPipeline_tmp/conc_fqs/DTU2017-1300-PRJ1066-CPH-Sewage-38_R1_001.fq.gz	/home/projects/cge/data/cge_private/FOOD_seqdata/NextSeq/NextSeq_042/FoodQCPipeline_tmp/conc_fqs/DTU2017-1300-PRJ1066-CPH-Sewage-38_R2_001.fq.gz	DTU2017-1300-PRJ1066-CPH-Sewage-38	ERR3562866	DTU2017-1300-PRJ1066-CPH-Sewage-38	DTU2017-1300-PRJ1066-CPH-Sewage-38		wastewater metagenome	55.695	12.6147	Denmark	Amager	Copenhagen	2015-12-17			DTU	wastewater
Illumina	paired	Illumina NextSeq 550	300	/home/projects/cge/data/cge_private/FOOD_seqdata/NextSeq/NextSeq_042/FoodQCPipeline_tmp/conc_fqs/DTU2017-1301-PRJ1066-CPH-Sewage-39_R1_001.fq.gz	/home/projects/cge/data/cge_private/FOOD_seqdata/NextSeq/NextSeq_042/FoodQCPipeline_tmp/conc_fqs/DTU2017-1301-PRJ1066-CPH-Sewage-39_R2_001.fq.gz	DTU2017-1301-PRJ1066-CPH-Sewage-39	ERR3562867	DTU2017-1301-PRJ1066-CPH-Sewage-39	DTU2017-1301-PRJ1066-CPH-Sewage-39		wastewater metagenome	55.695	12.6147	Denmark	Amager	Copenhagen	2015-12-21			DTU	wastewater
Illumina	paired	Illumina NextSeq 550	300	/home/projects/cge/data/cge_private/FOOD_seqdata/NextSeq/NextSeq_042/FoodQCPipeline_tmp/conc_fqs/DTU2017-1302-PRJ1066-CPH-Sewage-40_R1_001.fq.gz	/home/projects/cge/data/cge_private/FOOD_seqdata/NextSeq/NextSeq_042/FoodQCPipeline_tmp/conc_fqs/DTU2017-1302-PRJ1066-CPH-Sewage-40_R2_001.fq.gz	DTU2017-1302-PRJ1066-CPH-Sewage-40	ERR3562868	DTU2017-1302-PRJ1066-CPH-Sewage-40	DTU2017-1302-PRJ1066-CPH-Sewage-40		wastewater metagenome	55.695	12.6147	Denmark	Amager	Copenhagen	2015-12-28			DTU	wastewater
Illumina	paired	Illumina NextSeq 550	300	/home/projects/cge/data/cge_private/FOOD_seqdata/NextSeq/NextSeq_042/FoodQCPipeline_tmp/conc_fqs/DTU2017-1303-PRJ1066-CPH-Sewage-41_R1_001.fq.gz	/home/projects/cge/data/cge_private/FOOD_seqdata/NextSeq/NextSeq_042/FoodQCPipeline_tmp/conc_fqs/DTU2017-1303-PRJ1066-CPH-Sewage-41_R2_001.fq.gz	DTU2017-1303-PRJ1066-CPH-Sewage-41	ERR3562869	DTU2017-1303-PRJ1066-CPH-Sewage-41	DTU2017-1303-PRJ1066-CPH-Sewage-41		wastewater metagenome	55.695	12.6147	Denmark	Amager	Copenhagen	2015-12-29			DTU	wastewater
Illumina	paired	Illumina NextSeq 550	300	/home/projects/cge/data/cge_private/FOOD_seqdata/NextSeq/NextSeq_042/FoodQCPipeline_tmp/conc_fqs/DTU2017-1304-PRJ1066-CPH-Sewage-42_R1_001.fq.gz	/home/projects/cge/data/cge_private/FOOD_seqdata/NextSeq/NextSeq_042/FoodQCPipeline_tmp/conc_fqs/DTU2017-1304-PRJ1066-CPH-Sewage-42_R2_001.fq.gz	DTU2017-1304-PRJ1066-CPH-Sewage-42	ERR3562870	DTU2017-1304-PRJ1066-CPH-Sewage-42	DTU2017-1304-PRJ1066-CPH-Sewage-42		wastewater metagenome	55.695	12.6147	Denmark	Amager	Copenhagen	2016-01-05			DTU	wastewater
Illumina	paired	Illumina MiSeq	300	/home/projects/cge/data/cge_private/FOOD_seqdata/MiSeq/MiSeq_199/Raw_data/DTU2016-1774-PRJ1066-Metagenome-RL-44_S16_L001_R1_001.fastq.gz	/home/projects/cge/data/cge_private/FOOD_seqdata/MiSeq/MiSeq_199/Raw_data/DTU2016-1774-PRJ1066-Metagenome-RL-44_S16_L001_R2_001.fastq.gz	DTU2016-1774-PRJ1066-Metagenome-RL-44_S16_L001	ERR3562871	DTU2016-1774-PRJ1066-Metagenome-RL-44_S16_L001	DTU2016-1774-PRJ1066-Metagenome-RL-44_S16_L001		wastewater metagenome	55.695	12.6147	Denmark	Amager	Copenhagen	2016-01-11			DTU	wastewater
Illumina	paired	Illumina MiSeq	300	/home/projects/cge/data/cge_private/FOOD_seqdata/MiSeq/MiSeq_199/Raw_data/DTU2016-1773-PRJ1066-Metagenome-RL-45_S15_L001_R1_001.fastq.gz	/home/projects/cge/data/cge_private/FOOD_seqdata/MiSeq/MiSeq_199/Raw_data/DTU2016-1773-PRJ1066-Metagenome-RL-45_S15_L001_R2_001.fastq.gz	DTU2016-1773-PRJ1066-Metagenome-RL-45_S15_L001	ERR3562872	DTU2016-1773-PRJ1066-Metagenome-RL-45_S15_L001	DTU2016-1773-PRJ1066-Metagenome-RL-45_S15_L001		wastewater metagenome	55.695	12.6147	Denmark	Amager	Copenhagen	2016-01-17			DTU	wastewater
Illumina	paired	Illumina MiSeq	300	/home/projects/cge/data/cge_private/FOOD_seqdata/MiSeq/MiSeq_199/Raw_data/DTU2016-1767-PRJ1066-Metagenome-RL-46_S9_L001_R1_001.fastq.gz	/home/projects/cge/data/cge_private/FOOD_seqdata/MiSeq/MiSeq_199/Raw_data/DTU2016-1767-PRJ1066-Metagenome-RL-46_S9_L001_R2_001.fastq.gz	DTU2016-1767-PRJ1066-Metagenome-RL-46_S9_L001	ERR3562873	DTU2016-1767-PRJ1066-Metagenome-RL-46_S9_L001	DTU2016-1767-PRJ1066-Metagenome-RL-46_S9_L001		wastewater metagenome	55.695	12.6147	Denmark	Amager	Copenhagen	2016-01-28			DTU	wastewater
Illumina	paired	Illumina MiSeq	300	/home/projects/cge/data/cge_private/FOOD_seqdata/MiSeq/MiSeq_199/Raw_data/DTU2016-1766-PRJ1066-Metagenome-RL-48_S8_L001_R1_001.fastq.gz	/home/projects/cge/data/cge_private/FOOD_seqdata/MiSeq/MiSeq_199/Raw_data/DTU2016-1766-PRJ1066-Metagenome-RL-48_S8_L001_R2_001.fastq.gz	DTU2016-1766-PRJ1066-Metagenome-RL-48_S8_L001	ERR3562874	DTU2016-1766-PRJ1066-Metagenome-RL-48_S8_L001	DTU2016-1766-PRJ1066-Metagenome-RL-48_S8_L001		wastewater metagenome	55.695	12.6147	Denmark	Amager	Copenhagen	2016-02-08			DTU	wastewater
Illumina	paired	Illumina MiSeq	300	/home/projects/cge/data/cge_private/FOOD_seqdata/MiSeq/MiSeq_195/Raw_data/DTU2016-1617-PRJ1066-RL-Sewage-49_S16_L001_R1_001.fastq.gz	/home/projects/cge/data/cge_private/FOOD_seqdata/MiSeq/MiSeq_195/Raw_data/DTU2016-1617-PRJ1066-RL-Sewage-49_S16_L001_R2_001.fastq.gz	DTU2016-1617-PRJ1066-RL-Sewage-49_S16_L001	ERR3562875	DTU2016-1617-PRJ1066-RL-Sewage-49_S16_L001	DTU2016-1617-PRJ1066-RL-Sewage-49_S16_L001		wastewater metagenome	55.695	12.6147	Denmark	Amager	Copenhagen	2016-02-12			DTU	wastewater
Illumina	paired	Illumina MiSeq	300	/home/projects/cge/data/cge_private/FOOD_seqdata/MiSeq/MiSeq_195/Raw_data/DTU2016-1615-PRJ1066-RL-Sewage-50_S14_L001_R1_001.fastq.gz	/home/projects/cge/data/cge_private/FOOD_seqdata/MiSeq/MiSeq_195/Raw_data/DTU2016-1615-PRJ1066-RL-Sewage-50_S14_L001_R2_001.fastq.gz	DTU2016-1615-PRJ1066-RL-Sewage-50_S14_L001	ERR3562876	DTU2016-1615-PRJ1066-RL-Sewage-50_S14_L001	DTU2016-1615-PRJ1066-RL-Sewage-50_S14_L001		wastewater metagenome	55.695	12.6147	Denmark	Amager	Copenhagen	2016-02-18			DTU	wastewater
Illumina	paired	Illumina MiSeq	300	/home/projects/cge/data/cge_private/FOOD_seqdata/MiSeq/MiSeq_188/Raw_data/DTU2016-1172-PRJ1066-RL-Sewage-85_S14_L001_R1_001.fastq.gz	/home/projects/cge/data/cge_private/FOOD_seqdata/MiSeq/MiSeq_188/Raw_data/DTU2016-1172-PRJ1066-RL-Sewage-85_S14_L001_R2_001.fastq.gz	DTU2016-1172-PRJ1066-RL-Sewage-85_S14_L001	ERR3562877	DTU2016-1172-PRJ1066-RL-Sewage-85_S14_L001	DTU2016-1172-PRJ1066-RL-Sewage-85_S14_L001		wastewater metagenome	55.695	12.6147	Denmark	Amager	Copenhagen	2016-05-16			DTU	wastewater
Illumina	paired	Illumina MiSeq	300	/home/projects/cge/data/cge_private/FOOD_seqdata/MiSeq/MiSeq_190rerun-31112092/Raw_reads/DTU2016-1497-PRJ1066-RL-Sewage-88_S10_L001_R1_001.fastq.gz	/home/projects/cge/data/cge_private/FOOD_seqdata/MiSeq/MiSeq_190rerun-31112092/Raw_reads/DTU2016-1497-PRJ1066-RL-Sewage-88_S10_L001_R2_001.fastq.gz	DTU2016-1497-PRJ1066-RL-Sewage-88_S10_L001	ERR3562878	DTU2016-1497-PRJ1066-RL-Sewage-88_S10_L001	DTU2016-1497-PRJ1066-RL-Sewage-88_S10_L001		wastewater metagenome	55.695	12.6147	Denmark	Amager	Copenhagen	2016-05-20			DTU	wastewater
Illumina	paired	Illumina MiSeq	300	/home/projects/cge/data/cge_private/FOOD_seqdata/MiSeq/MiSeq_190rerun-31112092/Raw_reads/DTU2016-1498-PRJ1066-RD-Sewage-89_S11_L001_R1_001.fastq.gz	/home/projects/cge/data/cge_private/FOOD_seqdata/MiSeq/MiSeq_190rerun-31112092/Raw_reads/DTU2016-1498-PRJ1066-RD-Sewage-89_S11_L001_R2_001.fastq.gz	DTU2016-1498-PRJ1066-RD-Sewage-89_S11_L001	ERR3562879	DTU2016-1498-PRJ1066-RD-Sewage-89_S11_L001	DTU2016-1498-PRJ1066-RD-Sewage-89_S11_L001		wastewater metagenome	55.6406	12.5056	Denmark	Valby	Copenhagen	2016-05-20			DTU	wastewater
Illumina	paired	Illumina MiSeq	300	/home/projects/cge/data/cge_private/FOOD_seqdata/MiSeq/MiSeq_190rerun-31112092/Raw_reads/DTU2016-1499-PRJ1066-RL-Sewage-90_S12_L001_R1_001.fastq.gz	/home/projects/cge/data/cge_private/FOOD_seqdata/MiSeq/MiSeq_190rerun-31112092/Raw_reads/DTU2016-1499-PRJ1066-RL-Sewage-90_S12_L001_R2_001.fastq.gz	DTU2016-1499-PRJ1066-RL-Sewage-90_S12_L001	ERR3562880	DTU2016-1499-PRJ1066-RL-Sewage-90_S12_L001	DTU2016-1499-PRJ1066-RL-Sewage-90_S12_L001		wastewater metagenome	55.695	12.6147	Denmark	Amager	Copenhagen	2016-05-25			DTU	wastewater
Illumina	paired	Illumina MiSeq	300	/home/projects/cge/data/cge_private/FOOD_seqdata/MiSeq/MiSeq_190rerun-31112092/Raw_reads/DTU2016-1500-PRJ1066-RD-Sewage-91_S13_L001_R1_001.fastq.gz	/home/projects/cge/data/cge_private/FOOD_seqdata/MiSeq/MiSeq_190rerun-31112092/Raw_reads/DTU2016-1500-PRJ1066-RD-Sewage-91_S13_L001_R2_001.fastq.gz	DTU2016-1500-PRJ1066-RD-Sewage-91_S13_L001	ERR3562881	DTU2016-1500-PRJ1066-RD-Sewage-91_S13_L001	DTU2016-1500-PRJ1066-RD-Sewage-91_S13_L001		wastewater metagenome	55.6406	12.5056	Denmark	Valby	Copenhagen	2016-05-25			DTU	wastewater
Illumina	paired	Illumina MiSeq	300	/home/projects/cge/data/cge_private/FOOD_seqdata/MiSeq/MiSeq_190rerun-31112092/Raw_reads/DTU2016-1501-PRJ1066-RL-Sewage-92_S14_L001_R1_001.fastq.gz	/home/projects/cge/data/cge_private/FOOD_seqdata/MiSeq/MiSeq_190rerun-31112092/Raw_reads/DTU2016-1501-PRJ1066-RL-Sewage-92_S14_L001_R2_001.fastq.gz	DTU2016-1501-PRJ1066-RL-Sewage-92_S14_L001	ERR3562882	DTU2016-1501-PRJ1066-RL-Sewage-92_S14_L001	DTU2016-1501-PRJ1066-RL-Sewage-92_S14_L001		wastewater metagenome	55.695	12.6147	Denmark	Amager	Copenhagen	2016-05-28			DTU	wastewater
Illumina	paired	Illumina MiSeq	300	/home/projects/cge/data/cge_private/FOOD_seqdata/MiSeq/MiSeq_190rerun-31112092/Raw_reads/DTU2016-1502-PRJ1066-RD-Sewage-93_S15_L001_R1_001.fastq.gz	/home/projects/cge/data/cge_private/FOOD_seqdata/MiSeq/MiSeq_190rerun-31112092/Raw_reads/DTU2016-1502-PRJ1066-RD-Sewage-93_S15_L001_R2_001.fastq.gz	DTU2016-1502-PRJ1066-RD-Sewage-93_S15_L001	ERR3562883	DTU2016-1502-PRJ1066-RD-Sewage-93_S15_L001	DTU2016-1502-PRJ1066-RD-Sewage-93_S15_L001		wastewater metagenome	55.6406	12.5056	Denmark	Valby	Copenhagen	2016-05-28			DTU	wastewater
Illumina	paired	Illumina MiSeq	300	/home/projects/cge/data/cge_private/FOOD_seqdata/MiSeq/MiSeq_193/Raw_data/DTU2016-1572-PRJ1066-RD-Sewage-97_S13_L001_R1_001.fastq.gz	/home/projects/cge/data/cge_private/FOOD_seqdata/MiSeq/MiSeq_193/Raw_data/DTU2016-1572-PRJ1066-RD-Sewage-97_S13_L001_R2_001.fastq.gz	DTU2016-1572-PRJ1066-RD-Sewage-97_S13_L001	ERR3562884	DTU2016-1572-PRJ1066-RD-Sewage-97_S13_L001	DTU2016-1572-PRJ1066-RD-Sewage-97_S13_L001		wastewater metagenome	55.6406	12.5056	Denmark	Valby	Copenhagen	2016-06-08			DTU	wastewater
Illumina	paired	Illumina MiSeq	300	/home/projects/cge/data/cge_private/FOOD_seqdata/MiSeq/MiSeq_195/Raw_data/DTU2016-1601-PRJ1066-RD-Sewage-97_S1_L001_R1_001.fastq.gz	/home/projects/cge/data/cge_private/FOOD_seqdata/MiSeq/MiSeq_195/Raw_data/DTU2016-1601-PRJ1066-RD-Sewage-97_S1_L001_R2_001.fastq.gz	DTU2016-1601-PRJ1066-RD-Sewage-97_S1_L001	ERR3562885	DTU2016-1601-PRJ1066-RD-Sewage-97_S1_L001	DTU2016-1601-PRJ1066-RD-Sewage-97_S1_L001		wastewater metagenome	55.6406	12.5056	Denmark	Valby	Copenhagen	2016-06-08			DTU	wastewater
Illumina	paired	Illumina MiSeq	300	/home/projects/cge/data/cge_private/FOOD_seqdata/MiSeq/MiSeq_193/Raw_data/DTU2016-1573-PRJ1066-RL-Sewage-98_S14_L001_R1_001.fastq.gz	/home/projects/cge/data/cge_private/FOOD_seqdata/MiSeq/MiSeq_193/Raw_data/DTU2016-1573-PRJ1066-RL-Sewage-98_S14_L001_R2_001.fastq.gz	DTU2016-1573-PRJ1066-RL-Sewage-98_S14_L001	ERR3562886	DTU2016-1573-PRJ1066-RL-Sewage-98_S14_L001	DTU2016-1573-PRJ1066-RL-Sewage-98_S14_L001		wastewater metagenome	55.695	12.6147	Denmark	Amager	Copenhagen	2016-06-08			DTU	wastewater
Illumina	paired	Illumina MiSeq	300	/home/projects/cge/data/cge_private/FOOD_seqdata/MiSeq/MiSeq_195/Raw_data/DTU2016-1602-PRJ1066-RL-Sewage-98_S2_L001_R1_001.fastq.gz	/home/projects/cge/data/cge_private/FOOD_seqdata/MiSeq/MiSeq_195/Raw_data/DTU2016-1602-PRJ1066-RL-Sewage-98_S2_L001_R2_001.fastq.gz	DTU2016-1602-PRJ1066-RL-Sewage-98_S2_L001	ERR3562887	DTU2016-1602-PRJ1066-RL-Sewage-98_S2_L001	DTU2016-1602-PRJ1066-RL-Sewage-98_S2_L001		wastewater metagenome	55.695	12.6147	Denmark	Amager	Copenhagen	2016-06-08			DTU	wastewater
Illumina	paired	Illumina MiSeq	300	/home/projects/cge/data/cge_private/FOOD_seqdata/MiSeq/MiSeq_197/Raw_data/DTU2016-1663-PRJ1066-RL-Sewage-98_S18_L001_R1_001.fastq.gz	/home/projects/cge/data/cge_private/FOOD_seqdata/MiSeq/MiSeq_197/Raw_data/DTU2016-1663-PRJ1066-RL-Sewage-98_S18_L001_R2_001.fastq.gz	DTU2016-1663-PRJ1066-RL-Sewage-98_S18_L001	ERR3562888	DTU2016-1663-PRJ1066-RL-Sewage-98_S18_L001	DTU2016-1663-PRJ1066-RL-Sewage-98_S18_L001		wastewater metagenome	55.695	12.6147	Denmark	Amager	Copenhagen	2016-06-08			DTU	wastewater
Illumina	paired	Illumina MiSeq	300	/home/projects/cge/data/cge_private/FOOD_seqdata/MiSeq/MiSeq_193/Raw_data/DTU2016-1574-PRJ1066-RA-Sewage-99_S15_L001_R1_001.fastq.gz	/home/projects/cge/data/cge_private/FOOD_seqdata/MiSeq/MiSeq_193/Raw_data/DTU2016-1574-PRJ1066-RA-Sewage-99_S15_L001_R2_001.fastq.gz	DTU2016-1574-PRJ1066-RA-Sewage-99_S15_L001	ERR3562889	DTU2016-1574-PRJ1066-RA-Sewage-99_S15_L001	DTU2016-1574-PRJ1066-RA-Sewage-99_S15_L001		wastewater metagenome	55.6083	12.4503	Denmark	Avedoere	Copenhagen	2016-06-12			DTU	wastewater
Illumina	paired	Illumina MiSeq	300	/home/projects/cge/data/cge_private/FOOD_seqdata/MiSeq/MiSeq_195/Raw_data/DTU2016-1603-PRJ1066-RA-Sewage-99_S3_L001_R1_001.fastq.gz	/home/projects/cge/data/cge_private/FOOD_seqdata/MiSeq/MiSeq_195/Raw_data/DTU2016-1603-PRJ1066-RA-Sewage-99_S3_L001_R2_001.fastq.gz	DTU2016-1603-PRJ1066-RA-Sewage-99_S3_L001	ERR3562890	DTU2016-1603-PRJ1066-RA-Sewage-99_S3_L001	DTU2016-1603-PRJ1066-RA-Sewage-99_S3_L001		wastewater metagenome	55.6083	12.4503	Denmark	Avedoere	Copenhagen	2016-06-12			DTU	wastewater
Illumina	paired	Illumina MiSeq	300	/home/projects/cge/data/cge_private/FOOD_seqdata/MiSeq/MiSeq_197/Raw_data/DTU2016-1664-PRJ1066-RA-Sewage-99_S19_L001_R1_001.fastq.gz	/home/projects/cge/data/cge_private/FOOD_seqdata/MiSeq/MiSeq_197/Raw_data/DTU2016-1664-PRJ1066-RA-Sewage-99_S19_L001_R2_001.fastq.gz	DTU2016-1664-PRJ1066-RA-Sewage-99_S19_L001	ERR3562891	DTU2016-1664-PRJ1066-RA-Sewage-99_S19_L001	DTU2016-1664-PRJ1066-RA-Sewage-99_S19_L001		wastewater metagenome	55.6083	12.4503	Denmark	Avedoere	Copenhagen	2016-06-12			DTU	wastewater
Illumina	paired	Illumina MiSeq	300	/home/projects/cge/data/cge_private/FOOD_seqdata/MiSeq/MiSeq_193/Raw_data/DTU2016-1575-PRJ1066-RL-Sewage-100_S16_L001_R1_001.fastq.gz	/home/projects/cge/data/cge_private/FOOD_seqdata/MiSeq/MiSeq_193/Raw_data/DTU2016-1575-PRJ1066-RL-Sewage-100_S16_L001_R2_001.fastq.gz	DTU2016-1575-PRJ1066-RL-Sewage-100_S16_L001	ERR3562892	DTU2016-1575-PRJ1066-RL-Sewage-100_S16_L001	DTU2016-1575-PRJ1066-RL-Sewage-100_S16_L001		wastewater metagenome	55.695	12.6147	Denmark	Amager	Copenhagen	2016-06-12			DTU	wastewater
Illumina	paired	Illumina MiSeq	300	/home/projects/cge/data/cge_private/FOOD_seqdata/MiSeq/MiSeq_195/Raw_data/DTU2016-1604-PRJ1066-RL-Sewage-100_S4_L001_R1_001.fastq.gz	/home/projects/cge/data/cge_private/FOOD_seqdata/MiSeq/MiSeq_195/Raw_data/DTU2016-1604-PRJ1066-RL-Sewage-100_S4_L001_R2_001.fastq.gz	DTU2016-1604-PRJ1066-RL-Sewage-100_S4_L001	ERR3562893	DTU2016-1604-PRJ1066-RL-Sewage-100_S4_L001	DTU2016-1604-PRJ1066-RL-Sewage-100_S4_L001		wastewater metagenome	55.695	12.6147	Denmark	Amager	Copenhagen	2016-06-12			DTU	wastewater
Illumina	paired	Illumina MiSeq	300	/home/projects/cge/data/cge_private/FOOD_seqdata/MiSeq/MiSeq_193/Raw_data/DTU2016-1576-PRJ1066-RD-Sewage-101_S17_L001_R1_001.fastq.gz	/home/projects/cge/data/cge_private/FOOD_seqdata/MiSeq/MiSeq_193/Raw_data/DTU2016-1576-PRJ1066-RD-Sewage-101_S17_L001_R2_001.fastq.gz	DTU2016-1576-PRJ1066-RD-Sewage-101_S17_L001	ERR3562894	DTU2016-1576-PRJ1066-RD-Sewage-101_S17_L001	DTU2016-1576-PRJ1066-RD-Sewage-101_S17_L001		wastewater metagenome	55.6406	12.5056	Denmark	Valby	Copenhagen	2016-06-12			DTU	wastewater
Illumina	paired	Illumina MiSeq	300	/home/projects/cge/data/cge_private/FOOD_seqdata/MiSeq/MiSeq_195/Raw_data/DTU2016-1605-PRJ1066-RD-Sewage-101_S5_L001_R1_001.fastq.gz	/home/projects/cge/data/cge_private/FOOD_seqdata/MiSeq/MiSeq_195/Raw_data/DTU2016-1605-PRJ1066-RD-Sewage-101_S5_L001_R2_001.fastq.gz	DTU2016-1605-PRJ1066-RD-Sewage-101_S5_L001	ERR3562895	DTU2016-1605-PRJ1066-RD-Sewage-101_S5_L001	DTU2016-1605-PRJ1066-RD-Sewage-101_S5_L001		wastewater metagenome	55.6406	12.5056	Denmark	Valby	Copenhagen	2016-06-12			DTU	wastewater
Illumina	paired	Illumina MiSeq	300	/home/projects/cge/data/cge_private/FOOD_seqdata/MiSeq/MiSeq_193/Raw_data/DTU2016-1577-PRJ1066-RL-Sewage-102_S18_L001_R1_001.fastq.gz	/home/projects/cge/data/cge_private/FOOD_seqdata/MiSeq/MiSeq_193/Raw_data/DTU2016-1577-PRJ1066-RL-Sewage-102_S18_L001_R2_001.fastq.gz	DTU2016-1577-PRJ1066-RL-Sewage-102_S18_L001	ERR3562896	DTU2016-1577-PRJ1066-RL-Sewage-102_S18_L001	DTU2016-1577-PRJ1066-RL-Sewage-102_S18_L001		wastewater metagenome	55.695	12.6147	Denmark	Amager	Copenhagen	2016-06-14			DTU	wastewater
Illumina	paired	Illumina MiSeq	300	/home/projects/cge/data/cge_private/FOOD_seqdata/MiSeq/MiSeq_195/Raw_data/DTU2016-1606-PRJ1066-RL-Sewage-102_S6_L001_R1_001.fastq.gz	/home/projects/cge/data/cge_private/FOOD_seqdata/MiSeq/MiSeq_195/Raw_data/DTU2016-1606-PRJ1066-RL-Sewage-102_S6_L001_R2_001.fastq.gz	DTU2016-1606-PRJ1066-RL-Sewage-102_S6_L001	ERR3562897	DTU2016-1606-PRJ1066-RL-Sewage-102_S6_L001	DTU2016-1606-PRJ1066-RL-Sewage-102_S6_L001		wastewater metagenome	55.695	12.6147	Denmark	Amager	Copenhagen	2016-06-14			DTU	wastewater
Illumina	paired	Illumina MiSeq	300	/home/projects/cge/data/cge_private/FOOD_seqdata/MiSeq/MiSeq_195/Raw_data/DTU2016-1609-PRJ1066-RD-Sewage-104_S8_L001_R1_001.fastq.gz	/home/projects/cge/data/cge_private/FOOD_seqdata/MiSeq/MiSeq_195/Raw_data/DTU2016-1609-PRJ1066-RD-Sewage-104_S8_L001_R2_001.fastq.gz	DTU2016-1609-PRJ1066-RD-Sewage-104_S8_L001	ERR3562898	DTU2016-1609-PRJ1066-RD-Sewage-104_S8_L001	DTU2016-1609-PRJ1066-RD-Sewage-104_S8_L001		wastewater metagenome	55.6406	12.5056	Denmark	Valby	Copenhagen	2016-06-18			DTU	wastewater
Illumina	paired	Illumina MiSeq	300	/home/projects/cge/data/cge_private/FOOD_seqdata/MiSeq/MiSeq_195/Raw_data/DTU2016-1610-PRJ1066-RA-Sewage-105_S9_L001_R1_001.fastq.gz	/home/projects/cge/data/cge_private/FOOD_seqdata/MiSeq/MiSeq_195/Raw_data/DTU2016-1610-PRJ1066-RA-Sewage-105_S9_L001_R2_001.fastq.gz	DTU2016-1610-PRJ1066-RA-Sewage-105_S9_L001	ERR3562899	DTU2016-1610-PRJ1066-RA-Sewage-105_S9_L001	DTU2016-1610-PRJ1066-RA-Sewage-105_S9_L001		wastewater metagenome	55.6083	12.4503	Denmark	Avedoere	Copenhagen	2016-06-18			DTU	wastewater
Illumina	paired	Illumina MiSeq	300	/home/projects/cge/data/cge_private/FOOD_seqdata/MiSeq/MiSeq_195/Raw_data/DTU2016-1611-PRJ1066-RL-Sewage-106_S10_L001_R1_001.fastq.gz	/home/projects/cge/data/cge_private/FOOD_seqdata/MiSeq/MiSeq_195/Raw_data/DTU2016-1611-PRJ1066-RL-Sewage-106_S10_L001_R2_001.fastq.gz	DTU2016-1611-PRJ1066-RL-Sewage-106_S10_L001	ERR3562900	DTU2016-1611-PRJ1066-RL-Sewage-106_S10_L001	DTU2016-1611-PRJ1066-RL-Sewage-106_S10_L001		wastewater metagenome	55.695	12.6147	Denmark	Amager	Copenhagen	2016-06-18			DTU	wastewater
Illumina	paired	Illumina MiSeq	300	/home/projects/cge/data/cge_private/FOOD_seqdata/MiSeq/MiSeq_195/Raw_data/DTU2016-1612-PRJ1066-RL-Sewage-107_S11_L001_R1_001.fastq.gz	/home/projects/cge/data/cge_private/FOOD_seqdata/MiSeq/MiSeq_195/Raw_data/DTU2016-1612-PRJ1066-RL-Sewage-107_S11_L001_R2_001.fastq.gz	DTU2016-1612-PRJ1066-RL-Sewage-107_S11_L001	ERR3562901	DTU2016-1612-PRJ1066-RL-Sewage-107_S11_L001	DTU2016-1612-PRJ1066-RL-Sewage-107_S11_L001		wastewater metagenome	55.695	12.6147	Denmark	Amager	Copenhagen	2016-06-27			DTU	wastewater
Illumina	paired	Illumina MiSeq	300	/home/projects/cge/data/cge_private/FOOD_seqdata/MiSeq/MiSeq_195/Raw_data/DTU2016-1613-PRJ1066-RD-Sewage-108_S12_L001_R1_001.fastq.gz	/home/projects/cge/data/cge_private/FOOD_seqdata/MiSeq/MiSeq_195/Raw_data/DTU2016-1613-PRJ1066-RD-Sewage-108_S12_L001_R2_001.fastq.gz	DTU2016-1613-PRJ1066-RD-Sewage-108_S12_L001	ERR3562902	DTU2016-1613-PRJ1066-RD-Sewage-108_S12_L001	DTU2016-1613-PRJ1066-RD-Sewage-108_S12_L001		wastewater metagenome	55.6406	12.5056	Denmark	Valby	Copenhagen	2016-06-27			DTU	wastewater
Illumina	paired	Illumina MiSeq	300	/home/projects/cge/data/cge_private/FOOD_seqdata/MiSeq/MiSeq_197/Raw_data/DTU2016-1646-PRJ1066-RD-Sewage-109_S1_L001_R1_001.fastq.gz	/home/projects/cge/data/cge_private/FOOD_seqdata/MiSeq/MiSeq_197/Raw_data/DTU2016-1646-PRJ1066-RD-Sewage-109_S1_L001_R2_001.fastq.gz	DTU2016-1646-PRJ1066-RD-Sewage-109_S1_L001	ERR3562903	DTU2016-1646-PRJ1066-RD-Sewage-109_S1_L001	DTU2016-1646-PRJ1066-RD-Sewage-109_S1_L001		wastewater metagenome	55.6406	12.5056	Denmark	Valby	Copenhagen	2016-07-02			DTU	wastewater
Illumina	paired	Illumina MiSeq	300	/home/projects/cge/data/cge_private/FOOD_seqdata/MiSeq/MiSeq_197/Raw_data/DTU2016-1647-PRJ1066-RL-Sewage-110_S2_L001_R1_001.fastq.gz	/home/projects/cge/data/cge_private/FOOD_seqdata/MiSeq/MiSeq_197/Raw_data/DTU2016-1647-PRJ1066-RL-Sewage-110_S2_L001_R2_001.fastq.gz	DTU2016-1647-PRJ1066-RL-Sewage-110_S2_L001	ERR3562904	DTU2016-1647-PRJ1066-RL-Sewage-110_S2_L001	DTU2016-1647-PRJ1066-RL-Sewage-110_S2_L001		wastewater metagenome	55.695	12.6147	Denmark	Amager	Copenhagen	2016-07-04			DTU	wastewater
Illumina	paired	Illumina MiSeq	300	/home/projects/cge/data/cge_private/FOOD_seqdata/MiSeq/MiSeq_197/Raw_data/DTU2016-1648-PRJ1066-RA-Sewage-111_S3_L001_R1_001.fastq.gz	/home/projects/cge/data/cge_private/FOOD_seqdata/MiSeq/MiSeq_197/Raw_data/DTU2016-1648-PRJ1066-RA-Sewage-111_S3_L001_R2_001.fastq.gz	DTU2016-1648-PRJ1066-RA-Sewage-111_S3_L001	ERR3562905	DTU2016-1648-PRJ1066-RA-Sewage-111_S3_L001	DTU2016-1648-PRJ1066-RA-Sewage-111_S3_L001		wastewater metagenome	55.6083	12.4503	Denmark	Avedoere	Copenhagen	2016-07-04			DTU	wastewater
Illumina	paired	Illumina MiSeq	300	/home/projects/cge/data/cge_private/FOOD_seqdata/MiSeq/MiSeq_197/Raw_data/DTU2016-1649-PRJ1066-RD-Sewage-112_S4_L001_R1_001.fastq.gz	/home/projects/cge/data/cge_private/FOOD_seqdata/MiSeq/MiSeq_197/Raw_data/DTU2016-1649-PRJ1066-RD-Sewage-112_S4_L001_R2_001.fastq.gz	DTU2016-1649-PRJ1066-RD-Sewage-112_S4_L001	ERR3562906	DTU2016-1649-PRJ1066-RD-Sewage-112_S4_L001	DTU2016-1649-PRJ1066-RD-Sewage-112_S4_L001		wastewater metagenome	55.6406	12.5056	Denmark	Valby	Copenhagen	2016-07-04			DTU	wastewater
Illumina	paired	Illumina MiSeq	300	/home/projects/cge/data/cge_private/FOOD_seqdata/MiSeq/MiSeq_197/Raw_data/DTU2016-1650-PRJ1066-RL-Sewage-113_S5_L001_R1_001.fastq.gz	/home/projects/cge/data/cge_private/FOOD_seqdata/MiSeq/MiSeq_197/Raw_data/DTU2016-1650-PRJ1066-RL-Sewage-113_S5_L001_R2_001.fastq.gz	DTU2016-1650-PRJ1066-RL-Sewage-113_S5_L001	ERR3562907	DTU2016-1650-PRJ1066-RL-Sewage-113_S5_L001	DTU2016-1650-PRJ1066-RL-Sewage-113_S5_L001		wastewater metagenome	55.695	12.6147	Denmark	Amager	Copenhagen	2016-07-02			DTU	wastewater
Illumina	paired	Illumina MiSeq	300	/home/projects/cge/data/cge_private/FOOD_seqdata/MiSeq/MiSeq_197/Raw_data/DTU2016-1651-PRJ1066-RD-Sewage-114_S6_L001_R1_001.fastq.gz	/home/projects/cge/data/cge_private/FOOD_seqdata/MiSeq/MiSeq_197/Raw_data/DTU2016-1651-PRJ1066-RD-Sewage-114_S6_L001_R2_001.fastq.gz	DTU2016-1651-PRJ1066-RD-Sewage-114_S6_L001	ERR3562908	DTU2016-1651-PRJ1066-RD-Sewage-114_S6_L001	DTU2016-1651-PRJ1066-RD-Sewage-114_S6_L001		wastewater metagenome	55.6406	12.5056	Denmark	Valby	Copenhagen	2016-07-13			DTU	wastewater
Illumina	paired	Illumina MiSeq	300	/home/projects/cge/data/cge_private/FOOD_seqdata/MiSeq/MiSeq_197/Raw_data/DTU2016-1652-PRJ1066-RL-Sewage-115_S7_L001_R1_001.fastq.gz	/home/projects/cge/data/cge_private/FOOD_seqdata/MiSeq/MiSeq_197/Raw_data/DTU2016-1652-PRJ1066-RL-Sewage-115_S7_L001_R2_001.fastq.gz	DTU2016-1652-PRJ1066-RL-Sewage-115_S7_L001	ERR3562909	DTU2016-1652-PRJ1066-RL-Sewage-115_S7_L001	DTU2016-1652-PRJ1066-RL-Sewage-115_S7_L001		wastewater metagenome	55.695	12.6147	Denmark	Amager	Copenhagen	2016-07-13			DTU	wastewater
Illumina	paired	Illumina MiSeq	300	/home/projects/cge/data/cge_private/FOOD_seqdata/MiSeq/MiSeq_197/Raw_data/DTU2016-1653-PRJ1066-RA-Sewage-116_S8_L001_R1_001.fastq.gz	/home/projects/cge/data/cge_private/FOOD_seqdata/MiSeq/MiSeq_197/Raw_data/DTU2016-1653-PRJ1066-RA-Sewage-116_S8_L001_R2_001.fastq.gz	DTU2016-1653-PRJ1066-RA-Sewage-116_S8_L001	ERR3562910	DTU2016-1653-PRJ1066-RA-Sewage-116_S8_L001	DTU2016-1653-PRJ1066-RA-Sewage-116_S8_L001		wastewater metagenome	55.6083	12.4503	Denmark	Avedoere	Copenhagen	2016-07-17			DTU	wastewater
Illumina	paired	Illumina MiSeq	300	/home/projects/cge/data/cge_private/FOOD_seqdata/MiSeq/MiSeq_197/Raw_data/DTU2016-1654-PRJ1066-RL-Sewage-117_S9_L001_R1_001.fastq.gz	/home/projects/cge/data/cge_private/FOOD_seqdata/MiSeq/MiSeq_197/Raw_data/DTU2016-1654-PRJ1066-RL-Sewage-117_S9_L001_R2_001.fastq.gz	DTU2016-1654-PRJ1066-RL-Sewage-117_S9_L001	ERR3562911	DTU2016-1654-PRJ1066-RL-Sewage-117_S9_L001	DTU2016-1654-PRJ1066-RL-Sewage-117_S9_L001		wastewater metagenome	55.695	12.6147	Denmark	Amager	Copenhagen	2016-07-17			DTU	wastewater
Illumina	paired	Illumina MiSeq	300	/home/projects/cge/data/cge_private/FOOD_seqdata/MiSeq/MiSeq_197/Raw_data/DTU2016-1655-PRJ1066-RD-Sewage-118_S10_L001_R1_001.fastq.gz	/home/projects/cge/data/cge_private/FOOD_seqdata/MiSeq/MiSeq_197/Raw_data/DTU2016-1655-PRJ1066-RD-Sewage-118_S10_L001_R2_001.fastq.gz	DTU2016-1655-PRJ1066-RD-Sewage-118_S10_L001	ERR3562912	DTU2016-1655-PRJ1066-RD-Sewage-118_S10_L001	DTU2016-1655-PRJ1066-RD-Sewage-118_S10_L001		wastewater metagenome	55.6406	12.5056	Denmark	Valby	Copenhagen	2016-07-18			DTU	wastewater
Illumina	paired	Illumina MiSeq	300	/home/projects/cge/data/cge_private/FOOD_seqdata/MiSeq/MiSeq_197/Raw_data/DTU2016-1656-PRJ1066-RL-Sewage-119_S11_L001_R1_001.fastq.gz	/home/projects/cge/data/cge_private/FOOD_seqdata/MiSeq/MiSeq_197/Raw_data/DTU2016-1656-PRJ1066-RL-Sewage-119_S11_L001_R2_001.fastq.gz	DTU2016-1656-PRJ1066-RL-Sewage-119_S11_L001	ERR3562913	DTU2016-1656-PRJ1066-RL-Sewage-119_S11_L001	DTU2016-1656-PRJ1066-RL-Sewage-119_S11_L001		wastewater metagenome	55.695	12.6147	Denmark	Amager	Copenhagen	2016-07-20			DTU	wastewater
Illumina	paired	Illumina MiSeq	300	/home/projects/cge/data/cge_private/FOOD_seqdata/MiSeq/MiSeq_197/Raw_data/DTU2016-1657-PRJ1066-RD-Sewage-120_S12_L001_R1_001.fastq.gz	/home/projects/cge/data/cge_private/FOOD_seqdata/MiSeq/MiSeq_197/Raw_data/DTU2016-1657-PRJ1066-RD-Sewage-120_S12_L001_R2_001.fastq.gz	DTU2016-1657-PRJ1066-RD-Sewage-120_S12_L001	ERR3562914	DTU2016-1657-PRJ1066-RD-Sewage-120_S12_L001	DTU2016-1657-PRJ1066-RD-Sewage-120_S12_L001		wastewater metagenome	55.6406	12.5056	Denmark	Valby	Copenhagen	2016-07-20			DTU	wastewater
Illumina	paired	Illumina MiSeq	300	/home/projects/cge/data/cge_private/FOOD_seqdata/MiSeq/MiSeq_197/Raw_data/DTU2016-1658-PRJ1066-RL-Sewage-121_S13_L001_R1_001.fastq.gz	/home/projects/cge/data/cge_private/FOOD_seqdata/MiSeq/MiSeq_197/Raw_data/DTU2016-1658-PRJ1066-RL-Sewage-121_S13_L001_R2_001.fastq.gz	DTU2016-1658-PRJ1066-RL-Sewage-121_S13_L001	ERR3562915	DTU2016-1658-PRJ1066-RL-Sewage-121_S13_L001	DTU2016-1658-PRJ1066-RL-Sewage-121_S13_L001		wastewater metagenome	55.695	12.6147	Denmark	Amager	Copenhagen	2016-07-22			DTU	wastewater
Illumina	paired	Illumina MiSeq	300	/home/projects/cge/data/cge_private/FOOD_seqdata/MiSeq/MiSeq_197/Raw_data/DTU2016-1659-PRJ1066-RD-Sewage-122_S14_L001_R1_001.fastq.gz	/home/projects/cge/data/cge_private/FOOD_seqdata/MiSeq/MiSeq_197/Raw_data/DTU2016-1659-PRJ1066-RD-Sewage-122_S14_L001_R2_001.fastq.gz	DTU2016-1659-PRJ1066-RD-Sewage-122_S14_L001	ERR3562916	DTU2016-1659-PRJ1066-RD-Sewage-122_S14_L001	DTU2016-1659-PRJ1066-RD-Sewage-122_S14_L001		wastewater metagenome	55.6406	12.5056	Denmark	Valby	Copenhagen	2016-07-22			DTU	wastewater
Illumina	paired	Illumina MiSeq	300	/home/projects/cge/data/cge_private/FOOD_seqdata/MiSeq/MiSeq_199/Raw_data/DTU2016-1759-PRJ1066-123-RA-123_S1_L001_R1_001.fastq.gz	/home/projects/cge/data/cge_private/FOOD_seqdata/MiSeq/MiSeq_199/Raw_data/DTU2016-1759-PRJ1066-123-RA-123_S1_L001_R2_001.fastq.gz	DTU2016-1759-PRJ1066-123-RA-123_S1_L001	ERR3562917	DTU2016-1759-PRJ1066-123-RA-123_S1_L001	DTU2016-1759-PRJ1066-123-RA-123_S1_L001		wastewater metagenome	55.6083	12.4503	Denmark	Avedoere	Copenhagen	2016-08-08			DTU	wastewater
Illumina	paired	Illumina MiSeq	300	/home/projects/cge/data/cge_private/FOOD_seqdata/MiSeq/MiSeq_199/Raw_data/DTU2016-1760-PRJ1066-124-RA-124_S2_L001_R1_001.fastq.gz	/home/projects/cge/data/cge_private/FOOD_seqdata/MiSeq/MiSeq_199/Raw_data/DTU2016-1760-PRJ1066-124-RA-124_S2_L001_R2_001.fastq.gz	DTU2016-1760-PRJ1066-124-RA-124_S2_L001	ERR3562918	DTU2016-1760-PRJ1066-124-RA-124_S2_L001	DTU2016-1760-PRJ1066-124-RA-124_S2_L001		wastewater metagenome	55.6083	12.4503	Denmark	Avedoere	Copenhagen	2016-08-02			DTU	wastewater
Illumina	paired	Illumina MiSeq	300	/home/projects/cge/data/cge_private/FOOD_seqdata/MiSeq/MiSeq_199/Raw_data/DTU2016-1761-PRJ1066-125-RD-125_S3_L001_R1_001.fastq.gz	/home/projects/cge/data/cge_private/FOOD_seqdata/MiSeq/MiSeq_199/Raw_data/DTU2016-1761-PRJ1066-125-RD-125_S3_L001_R2_001.fastq.gz	DTU2016-1761-PRJ1066-125-RD-125_S3_L001	ERR3562919	DTU2016-1761-PRJ1066-125-RD-125_S3_L001	DTU2016-1761-PRJ1066-125-RD-125_S3_L001		wastewater metagenome	55.6406	12.5056	Denmark	Valby	Copenhagen	2016-08-02			DTU	wastewater
Illumina	paired	Illumina NextSeq 550	300	/home/projects/cge/data/cge_private/FOOD_seqdata/NextSeq/NextSeq_002/FoodQCPipeline_tmp/conc_fqs/DTU2017-1101-PRJ1066-CPH-Sewage-127_R1_001.fq.gz	/home/projects/cge/data/cge_private/FOOD_seqdata/NextSeq/NextSeq_002/FoodQCPipeline_tmp/conc_fqs/DTU2017-1101-PRJ1066-CPH-Sewage-127_R2_001.fq.gz	DTU2017-1101-PRJ1066-CPH-Sewage-127	ERR3562920	DTU2017-1101-PRJ1066-CPH-Sewage-127	DTU2017-1101-PRJ1066-CPH-Sewage-127		wastewater metagenome	55.695	12.6147	Denmark	Amager	Copenhagen	2016-08-10			DTU	wastewater
Illumina	paired	Illumina NextSeq 550	300	/home/projects/cge/data/cge_private/FOOD_seqdata/NextSeq/NextSeq_002/FoodQCPipeline_tmp/conc_fqs/DTU2017-1102-PRJ1066-CPH-Sewage-128_R1_001.fq.gz	/home/projects/cge/data/cge_private/FOOD_seqdata/NextSeq/NextSeq_002/FoodQCPipeline_tmp/conc_fqs/DTU2017-1102-PRJ1066-CPH-Sewage-128_R2_001.fq.gz	DTU2017-1102-PRJ1066-CPH-Sewage-128	ERR3562921	DTU2017-1102-PRJ1066-CPH-Sewage-128	DTU2017-1102-PRJ1066-CPH-Sewage-128		wastewater metagenome	55.6406	12.5056	Denmark	Valby	Copenhagen	2016-08-10			DTU	wastewater
Illumina	paired	Illumina NextSeq 550	300	/home/projects/cge/data/cge_private/FOOD_seqdata/NextSeq/NextSeq_011/FoodQCPipeline_tmp/conc_fqs/DTU2017-1274-PRJ1066-CPH-Sewage-129_R1_001.fq.gz	/home/projects/cge/data/cge_private/FOOD_seqdata/NextSeq/NextSeq_011/FoodQCPipeline_tmp/conc_fqs/DTU2017-1274-PRJ1066-CPH-Sewage-129_R2_001.fq.gz	DTU2017-1274-PRJ1066-CPH-Sewage-129	ERR3562922	DTU2017-1274-PRJ1066-CPH-Sewage-129	DTU2017-1274-PRJ1066-CPH-Sewage-129		wastewater metagenome	55.695	12.6147	Denmark	Amager	Copenhagen	2016-08-16			DTU	wastewater
Illumina	paired	Illumina NextSeq 550	300	/home/projects/cge/data/cge_private/FOOD_seqdata/NextSeq/NextSeq_003/FoodQCPipeline_tmp/conc_fqs/DTU2017-1104-PRJ1066-CPH-Sewage-130_R1_001.fq.gz	/home/projects/cge/data/cge_private/FOOD_seqdata/NextSeq/NextSeq_003/FoodQCPipeline_tmp/conc_fqs/DTU2017-1104-PRJ1066-CPH-Sewage-130_R2_001.fq.gz	DTU2017-1104-PRJ1066-CPH-Sewage-130	ERR3562923	DTU2017-1104-PRJ1066-CPH-Sewage-130	DTU2017-1104-PRJ1066-CPH-Sewage-130		wastewater metagenome	55.695	12.6147	Denmark	Amager	Copenhagen	2016-08-18			DTU	wastewater
Illumina	paired	Illumina NextSeq 550	300	/home/projects/cge/data/cge_private/FOOD_seqdata/NextSeq/NextSeq_004/FoodQCPipeline_tmp/conc_fqs/DTU2017-1105-PRJ1066-CPH-Sewage-131_R1_001.fq.gz	/home/projects/cge/data/cge_private/FOOD_seqdata/NextSeq/NextSeq_004/FoodQCPipeline_tmp/conc_fqs/DTU2017-1105-PRJ1066-CPH-Sewage-131_R2_001.fq.gz	DTU2017-1105-PRJ1066-CPH-Sewage-131	ERR3562924	DTU2017-1105-PRJ1066-CPH-Sewage-131	DTU2017-1105-PRJ1066-CPH-Sewage-131		wastewater metagenome	55.6406	12.5056	Denmark	Valby	Copenhagen	2016-08-18			DTU	wastewater
Illumina	paired	Illumina NextSeq 550	300	/home/projects/cge/data/cge_private/FOOD_seqdata/NextSeq/NextSeq_004/FoodQCPipeline_tmp/conc_fqs/DTU2017-1106-PRJ1066-CPH-Sewage-132_R1_001.fq.gz	/home/projects/cge/data/cge_private/FOOD_seqdata/NextSeq/NextSeq_004/FoodQCPipeline_tmp/conc_fqs/DTU2017-1106-PRJ1066-CPH-Sewage-132_R2_001.fq.gz	DTU2017-1106-PRJ1066-CPH-Sewage-132	ERR3562925	DTU2017-1106-PRJ1066-CPH-Sewage-132	DTU2017-1106-PRJ1066-CPH-Sewage-132		wastewater metagenome	55.695	12.6147	Denmark	Amager	Copenhagen	2016-08-22			DTU	wastewater
Illumina	paired	Illumina NextSeq 550	300	/home/projects/cge/data/cge_private/FOOD_seqdata/NextSeq/NextSeq_004/FoodQCPipeline_tmp/conc_fqs/DTU2017-1107-PRJ1066-CPH-Sewage-133_R1_001.fq.gz	/home/projects/cge/data/cge_private/FOOD_seqdata/NextSeq/NextSeq_004/FoodQCPipeline_tmp/conc_fqs/DTU2017-1107-PRJ1066-CPH-Sewage-133_R2_001.fq.gz	DTU2017-1107-PRJ1066-CPH-Sewage-133	ERR3562926	DTU2017-1107-PRJ1066-CPH-Sewage-133	DTU2017-1107-PRJ1066-CPH-Sewage-133		wastewater metagenome	55.6083	12.4503	Denmark	Avedoere	Copenhagen	2016-08-16			DTU	wastewater
Illumina	paired	Illumina NextSeq 550	300	/home/projects/cge/data/cge_private/FOOD_seqdata/NextSeq/NextSeq_002/FoodQCPipeline_tmp/conc_fqs/DTU2017-1108-PRJ1066-CPH-Sewage-134_R1_001.fq.gz	/home/projects/cge/data/cge_private/FOOD_seqdata/NextSeq/NextSeq_002/FoodQCPipeline_tmp/conc_fqs/DTU2017-1108-PRJ1066-CPH-Sewage-134_R2_001.fq.gz	DTU2017-1108-PRJ1066-CPH-Sewage-134	ERR3562927	DTU2017-1108-PRJ1066-CPH-Sewage-134	DTU2017-1108-PRJ1066-CPH-Sewage-134		wastewater metagenome	55.6406	12.5056	Denmark	Valby	Copenhagen	2016-08-16			DTU	wastewater
Illumina	paired	Illumina NextSeq 550	300	/home/projects/cge/data/cge_private/FOOD_seqdata/NextSeq/NextSeq_002/FoodQCPipeline_tmp/conc_fqs/DTU2017-1109-PRJ1066-CPH-Sewage-135_R1_001.fq.gz	/home/projects/cge/data/cge_private/FOOD_seqdata/NextSeq/NextSeq_002/FoodQCPipeline_tmp/conc_fqs/DTU2017-1109-PRJ1066-CPH-Sewage-135_R2_001.fq.gz	DTU2017-1109-PRJ1066-CPH-Sewage-135	ERR3562928	DTU2017-1109-PRJ1066-CPH-Sewage-135	DTU2017-1109-PRJ1066-CPH-Sewage-135		wastewater metagenome	55.6406	12.5056	Denmark	Valby	Copenhagen	2016-08-22			DTU	wastewater
Illumina	paired	Illumina NextSeq 550	300	/home/projects/cge/data/cge_private/FOOD_seqdata/NextSeq/NextSeq_003/FoodQCPipeline_tmp/conc_fqs/DTU2017-1110-PRJ1066-CPH-Sewage-136_R1_001.fq.gz	/home/projects/cge/data/cge_private/FOOD_seqdata/NextSeq/NextSeq_003/FoodQCPipeline_tmp/conc_fqs/DTU2017-1110-PRJ1066-CPH-Sewage-136_R2_001.fq.gz	DTU2017-1110-PRJ1066-CPH-Sewage-136	ERR3562929	DTU2017-1110-PRJ1066-CPH-Sewage-136	DTU2017-1110-PRJ1066-CPH-Sewage-136		wastewater metagenome	55.695	12.6147	Denmark	Amager	Copenhagen	2016-08-29			DTU	wastewater
Illumina	paired	Illumina NextSeq 550	300	/home/projects/cge/data/cge_private/FOOD_seqdata/NextSeq/Nextseq_036/FoodQCPipeline_tmp/conc_fqs/DTU2017-1276-PRJ1066-CPH-Sewage-136_R1_001.fq.gz	/home/projects/cge/data/cge_private/FOOD_seqdata/NextSeq/Nextseq_036/FoodQCPipeline_tmp/conc_fqs/DTU2017-1276-PRJ1066-CPH-Sewage-136_R2_001.fq.gz	DTU2017-1276-PRJ1066-CPH-Sewage-136	ERR3562930	DTU2017-1276-PRJ1066-CPH-Sewage-136	DTU2017-1276-PRJ1066-CPH-Sewage-136		wastewater metagenome	55.695	12.6147	Denmark	Amager	Copenhagen	2016-08-29			DTU	wastewater
Illumina	paired	Illumina NextSeq 550	300	/home/projects/cge/data/cge_private/FOOD_seqdata/NextSeq/NextSeq_011/FoodQCPipeline_tmp/conc_fqs/DTU2017-1277-PRJ1066-CPH-Sewage-137_R1_001.fq.gz	/home/projects/cge/data/cge_private/FOOD_seqdata/NextSeq/NextSeq_011/FoodQCPipeline_tmp/conc_fqs/DTU2017-1277-PRJ1066-CPH-Sewage-137_R2_001.fq.gz	DTU2017-1277-PRJ1066-CPH-Sewage-137	ERR3562931	DTU2017-1277-PRJ1066-CPH-Sewage-137	DTU2017-1277-PRJ1066-CPH-Sewage-137		wastewater metagenome	55.6406	12.5056	Denmark	Valby	Copenhagen	2016-08-29			DTU	wastewater
Illumina	paired	Illumina NextSeq 550	300	/home/projects/cge/data/cge_private/FOOD_seqdata/NextSeq/NextSeq_004/FoodQCPipeline_tmp/conc_fqs/DTU2017-1112-PRJ1066-CPH-Sewage-138_R1_001.fq.gz	/home/projects/cge/data/cge_private/FOOD_seqdata/NextSeq/NextSeq_004/FoodQCPipeline_tmp/conc_fqs/DTU2017-1112-PRJ1066-CPH-Sewage-138_R2_001.fq.gz	DTU2017-1112-PRJ1066-CPH-Sewage-138	ERR3562932	DTU2017-1112-PRJ1066-CPH-Sewage-138	DTU2017-1112-PRJ1066-CPH-Sewage-138		wastewater metagenome	55.6406	12.5056	Denmark	Valby	Copenhagen	2016-09-07			DTU	wastewater
Illumina	paired	Illumina NextSeq 550	300	/home/projects/cge/data/cge_private/FOOD_seqdata/NextSeq/NextSeq_004/FoodQCPipeline_tmp/conc_fqs/DTU2017-1113-PRJ1066-CPH-Sewage-139_R1_001.fq.gz	/home/projects/cge/data/cge_private/FOOD_seqdata/NextSeq/NextSeq_004/FoodQCPipeline_tmp/conc_fqs/DTU2017-1113-PRJ1066-CPH-Sewage-139_R2_001.fq.gz	DTU2017-1113-PRJ1066-CPH-Sewage-139	ERR3562933	DTU2017-1113-PRJ1066-CPH-Sewage-139	DTU2017-1113-PRJ1066-CPH-Sewage-139		wastewater metagenome	55.695	12.6147	Denmark	Amager	Copenhagen	2016-09-07			DTU	wastewater
Illumina	paired	Illumina NextSeq 550	300	/home/projects/cge/data/cge_private/FOOD_seqdata/NextSeq/NextSeq_004/FoodQCPipeline_tmp/conc_fqs/DTU2017-1114-PRJ1066-CPH-Sewage-140_R1_001.fq.gz	/home/projects/cge/data/cge_private/FOOD_seqdata/NextSeq/NextSeq_004/FoodQCPipeline_tmp/conc_fqs/DTU2017-1114-PRJ1066-CPH-Sewage-140_R2_001.fq.gz	DTU2017-1114-PRJ1066-CPH-Sewage-140	ERR3562934	DTU2017-1114-PRJ1066-CPH-Sewage-140	DTU2017-1114-PRJ1066-CPH-Sewage-140		wastewater metagenome	55.6083	12.4503	Denmark	Avedoere	Copenhagen	2016-09-07			DTU	wastewater
Illumina	paired	Illumina NextSeq 550	300	/home/projects/cge/data/cge_private/FOOD_seqdata/NextSeq/Nextseq_036/FoodQCPipeline_tmp/conc_fqs/DTU2017-1281-PRJ1066-CPH-Sewage-140rerun_R1_001.fq.gz	/home/projects/cge/data/cge_private/FOOD_seqdata/NextSeq/Nextseq_036/FoodQCPipeline_tmp/conc_fqs/DTU2017-1281-PRJ1066-CPH-Sewage-140rerun_R2_001.fq.gz	DTU2017-1281-PRJ1066-CPH-Sewage-140rerun	ERR3562935	DTU2017-1281-PRJ1066-CPH-Sewage-140rerun	DTU2017-1281-PRJ1066-CPH-Sewage-140rerun		wastewater metagenome	55.6083	12.4503	Denmark	Avedoere	Copenhagen	2016-09-07			DTU	wastewater
Illumina	paired	Illumina NextSeq 550	300	/home/projects/cge/data/cge_private/FOOD_seqdata/NextSeq/NextSeq_002/FoodQCPipeline_tmp/conc_fqs/DTU2017-1115-PRJ1066-CPH-Sewage-141_R1_001.fq.gz	/home/projects/cge/data/cge_private/FOOD_seqdata/NextSeq/NextSeq_002/FoodQCPipeline_tmp/conc_fqs/DTU2017-1115-PRJ1066-CPH-Sewage-141_R2_001.fq.gz	DTU2017-1115-PRJ1066-CPH-Sewage-141	ERR3562936	DTU2017-1115-PRJ1066-CPH-Sewage-141	DTU2017-1115-PRJ1066-CPH-Sewage-141		wastewater metagenome	55.6406	12.5056	Denmark	Valby	Copenhagen	2016-09-13			DTU	wastewater
Illumina	paired	Illumina NextSeq 550	300	/home/projects/cge/data/cge_private/FOOD_seqdata/NextSeq/NextSeq_002/FoodQCPipeline_tmp/conc_fqs/DTU2017-1116-PRJ1066-CPH-Sewage-142_R1_001.fq.gz	/home/projects/cge/data/cge_private/FOOD_seqdata/NextSeq/NextSeq_002/FoodQCPipeline_tmp/conc_fqs/DTU2017-1116-PRJ1066-CPH-Sewage-142_R2_001.fq.gz	DTU2017-1116-PRJ1066-CPH-Sewage-142	ERR3562937	DTU2017-1116-PRJ1066-CPH-Sewage-142	DTU2017-1116-PRJ1066-CPH-Sewage-142		wastewater metagenome	55.695	12.6147	Denmark	Amager	Copenhagen	2016-09-13			DTU	wastewater
Illumina	paired	Illumina NextSeq 550	300	/home/projects/cge/data/cge_private/FOOD_seqdata/NextSeq/NextSeq_010/FoodQCPipeline_tmp/conc_fqs/DTU2017-1278-PRJ1066-CPH-Sewage-143_R1_001.fq.gz	/home/projects/cge/data/cge_private/FOOD_seqdata/NextSeq/NextSeq_010/FoodQCPipeline_tmp/conc_fqs/DTU2017-1278-PRJ1066-CPH-Sewage-143_R2_001.fq.gz	DTU2017-1278-PRJ1066-CPH-Sewage-143	ERR3562938	DTU2017-1278-PRJ1066-CPH-Sewage-143	DTU2017-1278-PRJ1066-CPH-Sewage-143		wastewater metagenome	55.695	12.6147	Denmark	Amager	Copenhagen	2016-09-18			DTU	wastewater
Illumina	paired	Illumina NextSeq 550	300	/home/projects/cge/data/cge_private/FOOD_seqdata/NextSeq/NextSeq_010/FoodQCPipeline_tmp/conc_fqs/DTU2017-1279-PRJ1066-CPH-Sewage-144_R1_001.fq.gz	/home/projects/cge/data/cge_private/FOOD_seqdata/NextSeq/NextSeq_010/FoodQCPipeline_tmp/conc_fqs/DTU2017-1279-PRJ1066-CPH-Sewage-144_R2_001.fq.gz	DTU2017-1279-PRJ1066-CPH-Sewage-144	ERR3562939	DTU2017-1279-PRJ1066-CPH-Sewage-144	DTU2017-1279-PRJ1066-CPH-Sewage-144		wastewater metagenome	55.6406	12.5056	Denmark	Valby	Copenhagen	2016-09-18			DTU	wastewater
Illumina	paired	Illumina NextSeq 550	300	/home/projects/cge/data/cge_private/FOOD_seqdata/NextSeq/NextSeq_005/FoodQCPipeline_tmp/conc_fqs/DTU2017-1119-PRJ1066-CPH-Sewage-145_R1_001.fq.gz	/home/projects/cge/data/cge_private/FOOD_seqdata/NextSeq/NextSeq_005/FoodQCPipeline_tmp/conc_fqs/DTU2017-1119-PRJ1066-CPH-Sewage-145_R2_001.fq.gz	DTU2017-1119-PRJ1066-CPH-Sewage-145	ERR3562940	DTU2017-1119-PRJ1066-CPH-Sewage-145	DTU2017-1119-PRJ1066-CPH-Sewage-145		wastewater metagenome	55.695	12.6147	Denmark	Amager	Copenhagen	2016-09-21			DTU	wastewater
Illumina	paired	Illumina NextSeq 550	300	/home/projects/cge/data/cge_private/FOOD_seqdata/NextSeq/NextSeq_005/FoodQCPipeline_tmp/conc_fqs/DTU2017-1120-PRJ1066-CPH-Sewage-146_R1_001.fq.gz	/home/projects/cge/data/cge_private/FOOD_seqdata/NextSeq/NextSeq_005/FoodQCPipeline_tmp/conc_fqs/DTU2017-1120-PRJ1066-CPH-Sewage-146_R2_001.fq.gz	DTU2017-1120-PRJ1066-CPH-Sewage-146	ERR3562941	DTU2017-1120-PRJ1066-CPH-Sewage-146	DTU2017-1120-PRJ1066-CPH-Sewage-146		wastewater metagenome	55.6083	12.4503	Denmark	Avedoere	Copenhagen	2016-09-21			DTU	wastewater
Illumina	paired	Illumina NextSeq 550	300	/home/projects/cge/data/cge_private/FOOD_seqdata/NextSeq/NextSeq_006/FoodQCPipeline_tmp/conc_fqs/DTU2017-1121-PRJ1066-CPH-Sewage-147_R1_001.fq.gz	/home/projects/cge/data/cge_private/FOOD_seqdata/NextSeq/NextSeq_006/FoodQCPipeline_tmp/conc_fqs/DTU2017-1121-PRJ1066-CPH-Sewage-147_R2_001.fq.gz	DTU2017-1121-PRJ1066-CPH-Sewage-147	ERR3562942	DTU2017-1121-PRJ1066-CPH-Sewage-147	DTU2017-1121-PRJ1066-CPH-Sewage-147		wastewater metagenome	55.6406	12.5056	Denmark	Valby	Copenhagen	2016-09-21			DTU	wastewater
Illumina	paired	Illumina NextSeq 550	300	/home/projects/cge/data/cge_private/FOOD_seqdata/NextSeq/NextSeq_006/FoodQCPipeline_tmp/conc_fqs/DTU2017-1122-PRJ1066-CPH-Sewage-148_R1_001.fq.gz	/home/projects/cge/data/cge_private/FOOD_seqdata/NextSeq/NextSeq_006/FoodQCPipeline_tmp/conc_fqs/DTU2017-1122-PRJ1066-CPH-Sewage-148_R2_001.fq.gz	DTU2017-1122-PRJ1066-CPH-Sewage-148	ERR3562943	DTU2017-1122-PRJ1066-CPH-Sewage-148	DTU2017-1122-PRJ1066-CPH-Sewage-148		wastewater metagenome	55.695	12.6147	Denmark	Amager	Copenhagen	2016-09-24			DTU	wastewater
Illumina	paired	Illumina NextSeq 550	300	/home/projects/cge/data/cge_private/FOOD_seqdata/NextSeq/NextSeq_007/FoodQCPipeline_tmp/conc_fqs/DTU2017-1123-PRJ1066-CPH-Sewage-149_R1_001.fq.gz	/home/projects/cge/data/cge_private/FOOD_seqdata/NextSeq/NextSeq_007/FoodQCPipeline_tmp/conc_fqs/DTU2017-1123-PRJ1066-CPH-Sewage-149_R2_001.fq.gz	DTU2017-1123-PRJ1066-CPH-Sewage-149	ERR3562944	DTU2017-1123-PRJ1066-CPH-Sewage-149	DTU2017-1123-PRJ1066-CPH-Sewage-149		wastewater metagenome	55.6406	12.5056	Denmark	Valby	Copenhagen	2016-09-29			DTU	wastewater
Illumina	paired	Illumina NextSeq 550	300	/home/projects/cge/data/cge_private/FOOD_seqdata/NextSeq/NextSeq_007/FoodQCPipeline_tmp/conc_fqs/DTU2017-1124-PRJ1066-CPH-Sewage-150_R1_001.fq.gz	/home/projects/cge/data/cge_private/FOOD_seqdata/NextSeq/NextSeq_007/FoodQCPipeline_tmp/conc_fqs/DTU2017-1124-PRJ1066-CPH-Sewage-150_R2_001.fq.gz	DTU2017-1124-PRJ1066-CPH-Sewage-150	ERR3562945	DTU2017-1124-PRJ1066-CPH-Sewage-150	DTU2017-1124-PRJ1066-CPH-Sewage-150		wastewater metagenome	55.6406	12.5056	Denmark	Valby	Copenhagen	2016-10-02			DTU	wastewater
Illumina	paired	Illumina NextSeq 550	300	/home/projects/cge/data/cge_private/FOOD_seqdata/NextSeq/NextSeq_007/FoodQCPipeline_tmp/conc_fqs/DTU2017-1125-PRJ1066-CPH-Sewage-151_R1_001.fq.gz	/home/projects/cge/data/cge_private/FOOD_seqdata/NextSeq/NextSeq_007/FoodQCPipeline_tmp/conc_fqs/DTU2017-1125-PRJ1066-CPH-Sewage-151_R2_001.fq.gz	DTU2017-1125-PRJ1066-CPH-Sewage-151	ERR3562946	DTU2017-1125-PRJ1066-CPH-Sewage-151	DTU2017-1125-PRJ1066-CPH-Sewage-151		wastewater metagenome	55.695	12.6147	Denmark	Amager	Copenhagen	2016-10-06			DTU	wastewater
Illumina	paired	Illumina NextSeq 550	300	/home/projects/cge/data/cge_private/FOOD_seqdata/NextSeq/NextSeq_005/FoodQCPipeline_tmp/conc_fqs/DTU2017-1126-PRJ1066-CPH-Sewage-152_R1_001.fq.gz	/home/projects/cge/data/cge_private/FOOD_seqdata/NextSeq/NextSeq_005/FoodQCPipeline_tmp/conc_fqs/DTU2017-1126-PRJ1066-CPH-Sewage-152_R2_001.fq.gz	DTU2017-1126-PRJ1066-CPH-Sewage-152	ERR3562947	DTU2017-1126-PRJ1066-CPH-Sewage-152	DTU2017-1126-PRJ1066-CPH-Sewage-152		wastewater metagenome	55.6083	12.4503	Denmark	Avedoere	Copenhagen	2016-10-06			DTU	wastewater
Illumina	paired	Illumina NextSeq 550	300	/home/projects/cge/data/cge_private/FOOD_seqdata/NextSeq/NextSeq_005/FoodQCPipeline_tmp/conc_fqs/DTU2017-1127-PRJ1066-CPH-Sewage-153_R1_001.fq.gz	/home/projects/cge/data/cge_private/FOOD_seqdata/NextSeq/NextSeq_005/FoodQCPipeline_tmp/conc_fqs/DTU2017-1127-PRJ1066-CPH-Sewage-153_R2_001.fq.gz	DTU2017-1127-PRJ1066-CPH-Sewage-153	ERR3562948	DTU2017-1127-PRJ1066-CPH-Sewage-153	DTU2017-1127-PRJ1066-CPH-Sewage-153		wastewater metagenome	55.6406	12.5056	Denmark	Valby	Copenhagen	2016-10-06			DTU	wastewater
Illumina	paired	Illumina NextSeq 550	300	/home/projects/cge/data/cge_private/FOOD_seqdata/NextSeq/NextSeq_006/FoodQCPipeline_tmp/conc_fqs/DTU2017-1128-PRJ1066-CPH-Sewage-154_R1_001.fq.gz	/home/projects/cge/data/cge_private/FOOD_seqdata/NextSeq/NextSeq_006/FoodQCPipeline_tmp/conc_fqs/DTU2017-1128-PRJ1066-CPH-Sewage-154_R2_001.fq.gz	DTU2017-1128-PRJ1066-CPH-Sewage-154	ERR3562949	DTU2017-1128-PRJ1066-CPH-Sewage-154	DTU2017-1128-PRJ1066-CPH-Sewage-154		wastewater metagenome	55.695	12.6147	Denmark	Amager	Copenhagen	2016-10-09			DTU	wastewater
Illumina	paired	Illumina NextSeq 550	300	/home/projects/cge/data/cge_private/FOOD_seqdata/NextSeq/NextSeq_010/FoodQCPipeline_tmp/conc_fqs/DTU2017-1282-PRJ1066-CPH-Sewage-155rerun_R1_001.fq.gz	/home/projects/cge/data/cge_private/FOOD_seqdata/NextSeq/NextSeq_010/FoodQCPipeline_tmp/conc_fqs/DTU2017-1282-PRJ1066-CPH-Sewage-155rerun_R2_001.fq.gz	DTU2017-1282-PRJ1066-CPH-Sewage-155rerun	ERR3562950	DTU2017-1282-PRJ1066-CPH-Sewage-155rerun	DTU2017-1282-PRJ1066-CPH-Sewage-155rerun		wastewater metagenome	55.6406	12.5056	Denmark	Valby	Copenhagen	2016-10-09			DTU	wastewater
Illumina	paired	Illumina NextSeq 550	300	/home/projects/cge/data/cge_private/FOOD_seqdata/NextSeq/NextSeq_007/FoodQCPipeline_tmp/conc_fqs/DTU2017-1130-PRJ1066-CPH-Sewage-156_R1_001.fq.gz	/home/projects/cge/data/cge_private/FOOD_seqdata/NextSeq/NextSeq_007/FoodQCPipeline_tmp/conc_fqs/DTU2017-1130-PRJ1066-CPH-Sewage-156_R2_001.fq.gz	DTU2017-1130-PRJ1066-CPH-Sewage-156	ERR3562951	DTU2017-1130-PRJ1066-CPH-Sewage-156	DTU2017-1130-PRJ1066-CPH-Sewage-156		wastewater metagenome	55.695	12.6147	Denmark	Amager	Copenhagen	2016-10-12			DTU	wastewater
Illumina	paired	Illumina NextSeq 550	300	/home/projects/cge/data/cge_private/FOOD_seqdata/NextSeq/NextSeq_007/FoodQCPipeline_tmp/conc_fqs/DTU2017-1131-PRJ1066-CPH-Sewage-157_R1_001.fq.gz	/home/projects/cge/data/cge_private/FOOD_seqdata/NextSeq/NextSeq_007/FoodQCPipeline_tmp/conc_fqs/DTU2017-1131-PRJ1066-CPH-Sewage-157_R2_001.fq.gz	DTU2017-1131-PRJ1066-CPH-Sewage-157	ERR3562952	DTU2017-1131-PRJ1066-CPH-Sewage-157	DTU2017-1131-PRJ1066-CPH-Sewage-157		wastewater metagenome	55.6406	12.5056	Denmark	Valby	Copenhagen	2016-10-12			DTU	wastewater
Illumina	paired	Illumina NextSeq 550	300	/home/projects/cge/data/cge_private/FOOD_seqdata/NextSeq/NextSeq_005/FoodQCPipeline_tmp/conc_fqs/DTU2017-1133-PRJ1066-CPH-Sewage-159_R1_001.fq.gz	/home/projects/cge/data/cge_private/FOOD_seqdata/NextSeq/NextSeq_005/FoodQCPipeline_tmp/conc_fqs/DTU2017-1133-PRJ1066-CPH-Sewage-159_R2_001.fq.gz	DTU2017-1133-PRJ1066-CPH-Sewage-159	ERR3562953	DTU2017-1133-PRJ1066-CPH-Sewage-159	DTU2017-1133-PRJ1066-CPH-Sewage-159		wastewater metagenome	55.6083	12.4503	Denmark	Avedoere	Copenhagen	2016-10-15			DTU	wastewater
Illumina	paired	Illumina NextSeq 550	300	/home/projects/cge/data/cge_private/FOOD_seqdata/NextSeq/NextSeq_005/FoodQCPipeline_tmp/conc_fqs/DTU2017-1134-PRJ1066-CPH-Sewage-160_R1_001.fq.gz	/home/projects/cge/data/cge_private/FOOD_seqdata/NextSeq/NextSeq_005/FoodQCPipeline_tmp/conc_fqs/DTU2017-1134-PRJ1066-CPH-Sewage-160_R2_001.fq.gz	DTU2017-1134-PRJ1066-CPH-Sewage-160	ERR3562954	DTU2017-1134-PRJ1066-CPH-Sewage-160	DTU2017-1134-PRJ1066-CPH-Sewage-160		wastewater metagenome	55.6406	12.5056	Denmark	Valby	Copenhagen	2016-10-15			DTU	wastewater
Illumina	paired	Illumina NextSeq 550	300	/home/projects/cge/data/cge_private/FOOD_seqdata/NextSeq/NextSeq_006/FoodQCPipeline_tmp/conc_fqs/DTU2017-1135-PRJ1066-CPH-Sewage-161_R1_001.fq.gz	/home/projects/cge/data/cge_private/FOOD_seqdata/NextSeq/NextSeq_006/FoodQCPipeline_tmp/conc_fqs/DTU2017-1135-PRJ1066-CPH-Sewage-161_R2_001.fq.gz	DTU2017-1135-PRJ1066-CPH-Sewage-161	ERR3562955	DTU2017-1135-PRJ1066-CPH-Sewage-161	DTU2017-1135-PRJ1066-CPH-Sewage-161		wastewater metagenome	55.695	12.6147	Denmark	Amager	Copenhagen	2016-10-23			DTU	wastewater
Illumina	paired	Illumina NextSeq 550	300	/home/projects/cge/data/cge_private/FOOD_seqdata/NextSeq/NextSeq_006/FoodQCPipeline_tmp/conc_fqs/DTU2017-1136-PRJ1066-CPH-Sewage-162_R1_001.fq.gz	/home/projects/cge/data/cge_private/FOOD_seqdata/NextSeq/NextSeq_006/FoodQCPipeline_tmp/conc_fqs/DTU2017-1136-PRJ1066-CPH-Sewage-162_R2_001.fq.gz	DTU2017-1136-PRJ1066-CPH-Sewage-162	ERR3562956	DTU2017-1136-PRJ1066-CPH-Sewage-162	DTU2017-1136-PRJ1066-CPH-Sewage-162		wastewater metagenome	55.6406	12.5056	Denmark	Valby	Copenhagen	2016-11-02			DTU	wastewater
Illumina	paired	Illumina NextSeq 550	300	/home/projects/cge/data/cge_private/FOOD_seqdata/NextSeq/NextSeq_008/FoodQCPipeline_tmp/conc_fqs/DTU2017-1137-PRJ1066-CPH-Sewage-163_R1_001.fq.gz	/home/projects/cge/data/cge_private/FOOD_seqdata/NextSeq/NextSeq_008/FoodQCPipeline_tmp/conc_fqs/DTU2017-1137-PRJ1066-CPH-Sewage-163_R2_001.fq.gz	DTU2017-1137-PRJ1066-CPH-Sewage-163	ERR3562957	DTU2017-1137-PRJ1066-CPH-Sewage-163	DTU2017-1137-PRJ1066-CPH-Sewage-163		wastewater metagenome	55.6406	12.5056	Denmark	Valby	Copenhagen	2016-11-05			DTU	wastewater
Illumina	paired	Illumina NextSeq 550	300	/home/projects/cge/data/cge_private/FOOD_seqdata/NextSeq/NextSeq_009/FoodQCPipeline_tmp/conc_fqs/DTU2017-1138-PRJ1066-CPH-Sewage-164_R1_001.fq.gz	/home/projects/cge/data/cge_private/FOOD_seqdata/NextSeq/NextSeq_009/FoodQCPipeline_tmp/conc_fqs/DTU2017-1138-PRJ1066-CPH-Sewage-164_R2_001.fq.gz	DTU2017-1138-PRJ1066-CPH-Sewage-164	ERR3562958	DTU2017-1138-PRJ1066-CPH-Sewage-164	DTU2017-1138-PRJ1066-CPH-Sewage-164		wastewater metagenome	55.6083	12.4503	Denmark	Avedoere	Copenhagen	2016-11-05			DTU	wastewater
Illumina	paired	Illumina NextSeq 550	300	/home/projects/cge/data/cge_private/FOOD_seqdata/NextSeq/NextSeq_008/FoodQCPipeline_tmp/conc_fqs/DTU2017-1139-PRJ1066-CPH-Sewage-165_R1_001.fq.gz	/home/projects/cge/data/cge_private/FOOD_seqdata/NextSeq/NextSeq_008/FoodQCPipeline_tmp/conc_fqs/DTU2017-1139-PRJ1066-CPH-Sewage-165_R2_001.fq.gz	DTU2017-1139-PRJ1066-CPH-Sewage-165	ERR3562959	DTU2017-1139-PRJ1066-CPH-Sewage-165	DTU2017-1139-PRJ1066-CPH-Sewage-165		wastewater metagenome	55.695	12.6147	Denmark	Amager	Copenhagen	2016-11-13			DTU	wastewater
Illumina	paired	Illumina NextSeq 550	300	/home/projects/cge/data/cge_private/FOOD_seqdata/NextSeq/NextSeq_008/FoodQCPipeline_tmp/conc_fqs/DTU2017-1140-PRJ1066-CPH-Sewage-166_R1_001.fq.gz	/home/projects/cge/data/cge_private/FOOD_seqdata/NextSeq/NextSeq_008/FoodQCPipeline_tmp/conc_fqs/DTU2017-1140-PRJ1066-CPH-Sewage-166_R2_001.fq.gz	DTU2017-1140-PRJ1066-CPH-Sewage-166	ERR3562960	DTU2017-1140-PRJ1066-CPH-Sewage-166	DTU2017-1140-PRJ1066-CPH-Sewage-166		wastewater metagenome	55.6406	12.5056	Denmark	Valby	Copenhagen	2016-11-13			DTU	wastewater
Illumina	paired	Illumina NextSeq 550	300	/home/projects/cge/data/cge_private/FOOD_seqdata/NextSeq/NextSeq_009/FoodQCPipeline_tmp/conc_fqs/DTU2017-1141-PRJ1066-CPH-Sewage-167_R1_001.fq.gz	/home/projects/cge/data/cge_private/FOOD_seqdata/NextSeq/NextSeq_009/FoodQCPipeline_tmp/conc_fqs/DTU2017-1141-PRJ1066-CPH-Sewage-167_R2_001.fq.gz	DTU2017-1141-PRJ1066-CPH-Sewage-167	ERR3562961	DTU2017-1141-PRJ1066-CPH-Sewage-167	DTU2017-1141-PRJ1066-CPH-Sewage-167		wastewater metagenome	55.695	12.6147	Denmark	Amager	Copenhagen	2016-11-17			DTU	wastewater
Illumina	paired	Illumina NextSeq 550	300	/home/projects/cge/data/cge_private/FOOD_seqdata/NextSeq/NextSeq_009/FoodQCPipeline_tmp/conc_fqs/DTU2017-1142-PRJ1066-CPH-Sewage-168_R1_001.fq.gz	/home/projects/cge/data/cge_private/FOOD_seqdata/NextSeq/NextSeq_009/FoodQCPipeline_tmp/conc_fqs/DTU2017-1142-PRJ1066-CPH-Sewage-168_R2_001.fq.gz	DTU2017-1142-PRJ1066-CPH-Sewage-168	ERR3562962	DTU2017-1142-PRJ1066-CPH-Sewage-168	DTU2017-1142-PRJ1066-CPH-Sewage-168		wastewater metagenome	55.6083	12.4503	Denmark	Avedoere	Copenhagen	2016-11-17			DTU	wastewater
Illumina	paired	Illumina NextSeq 550	300	/home/projects/cge/data/cge_private/FOOD_seqdata/NextSeq/NextSeq_009/FoodQCPipeline_tmp/conc_fqs/DTU2017-1143-PRJ1066-CPH-Sewage-169_R1_001.fq.gz	/home/projects/cge/data/cge_private/FOOD_seqdata/NextSeq/NextSeq_009/FoodQCPipeline_tmp/conc_fqs/DTU2017-1143-PRJ1066-CPH-Sewage-169_R2_001.fq.gz	DTU2017-1143-PRJ1066-CPH-Sewage-169	ERR3562963	DTU2017-1143-PRJ1066-CPH-Sewage-169	DTU2017-1143-PRJ1066-CPH-Sewage-169		wastewater metagenome	55.6406	12.5056	Denmark	Valby	Copenhagen	2016-11-17			DTU	wastewater
Illumina	paired	Illumina NextSeq 550	300	/home/projects/cge/data/cge_private/FOOD_seqdata/NextSeq/NextSeq_009/FoodQCPipeline_tmp/conc_fqs/DTU2017-1144-PRJ1066-CPH-Sewage-170_R1_001.fq.gz	/home/projects/cge/data/cge_private/FOOD_seqdata/NextSeq/NextSeq_009/FoodQCPipeline_tmp/conc_fqs/DTU2017-1144-PRJ1066-CPH-Sewage-170_R2_001.fq.gz	DTU2017-1144-PRJ1066-CPH-Sewage-170	ERR3562964	DTU2017-1144-PRJ1066-CPH-Sewage-170	DTU2017-1144-PRJ1066-CPH-Sewage-170		wastewater metagenome	55.695	12.6147	Denmark	Amager	Copenhagen	2016-11-02			DTU	wastewater
Illumina	paired	Illumina NextSeq 550	300	/home/projects/cge/data/cge_private/FOOD_seqdata/NextSeq/NextSeq_009/FoodQCPipeline_tmp/conc_fqs/DTU2017-1145-PRJ1066-CPH-Sewage-171_R1_001.fq.gz	/home/projects/cge/data/cge_private/FOOD_seqdata/NextSeq/NextSeq_009/FoodQCPipeline_tmp/conc_fqs/DTU2017-1145-PRJ1066-CPH-Sewage-171_R2_001.fq.gz	DTU2017-1145-PRJ1066-CPH-Sewage-171	ERR3562965	DTU2017-1145-PRJ1066-CPH-Sewage-171	DTU2017-1145-PRJ1066-CPH-Sewage-171		wastewater metagenome	55.695	12.6147	Denmark	Amager	Copenhagen	2016-11-09			DTU	wastewater
Illumina	paired	Illumina NextSeq 550	300	/home/projects/cge/data/cge_private/FOOD_seqdata/NextSeq/NextSeq_008/FoodQCPipeline_tmp/conc_fqs/DTU2017-1146-PRJ1066-CPH-Sewage-172_R1_001.fq.gz	/home/projects/cge/data/cge_private/FOOD_seqdata/NextSeq/NextSeq_008/FoodQCPipeline_tmp/conc_fqs/DTU2017-1146-PRJ1066-CPH-Sewage-172_R2_001.fq.gz	DTU2017-1146-PRJ1066-CPH-Sewage-172	ERR3562966	DTU2017-1146-PRJ1066-CPH-Sewage-172	DTU2017-1146-PRJ1066-CPH-Sewage-172		wastewater metagenome	55.6406	12.5056	Denmark	Valby	Copenhagen	2016-11-09			DTU	wastewater
Illumina	paired	Illumina NextSeq 550	300	/home/projects/cge/data/cge_private/FOOD_seqdata/NextSeq/NextSeq_008/FoodQCPipeline_tmp/conc_fqs/DTU2017-1147-PRJ1066-CPH-Sewage-173_R1_001.fq.gz	/home/projects/cge/data/cge_private/FOOD_seqdata/NextSeq/NextSeq_008/FoodQCPipeline_tmp/conc_fqs/DTU2017-1147-PRJ1066-CPH-Sewage-173_R2_001.fq.gz	DTU2017-1147-PRJ1066-CPH-Sewage-173	ERR3562967	DTU2017-1147-PRJ1066-CPH-Sewage-173	DTU2017-1147-PRJ1066-CPH-Sewage-173		wastewater metagenome	55.6406	12.5056	Denmark	Valby	Copenhagen	2016-11-26			DTU	wastewater
Illumina	paired	Illumina NextSeq 550	300	/home/projects/cge/data/cge_private/FOOD_seqdata/NextSeq/NextSeq_008/FoodQCPipeline_tmp/conc_fqs/DTU2017-1148-PRJ1066-CPH-Sewage-174_R1_001.fq.gz	/home/projects/cge/data/cge_private/FOOD_seqdata/NextSeq/NextSeq_008/FoodQCPipeline_tmp/conc_fqs/DTU2017-1148-PRJ1066-CPH-Sewage-174_R2_001.fq.gz	DTU2017-1148-PRJ1066-CPH-Sewage-174	ERR3562968	DTU2017-1148-PRJ1066-CPH-Sewage-174	DTU2017-1148-PRJ1066-CPH-Sewage-174		wastewater metagenome	55.695	12.6147	Denmark	Amager	Copenhagen	2016-11-26			DTU	wastewater
Illumina	paired	Illumina NextSeq 550	300	/home/projects/cge/data/cge_private/FOOD_seqdata/NextSeq/NextSeq_009/FoodQCPipeline_tmp/conc_fqs/DTU2017-1149-PRJ1066-CPH-Sewage-175_R1_001.fq.gz	/home/projects/cge/data/cge_private/FOOD_seqdata/NextSeq/NextSeq_009/FoodQCPipeline_tmp/conc_fqs/DTU2017-1149-PRJ1066-CPH-Sewage-175_R2_001.fq.gz	DTU2017-1149-PRJ1066-CPH-Sewage-175	ERR3562969	DTU2017-1149-PRJ1066-CPH-Sewage-175	DTU2017-1149-PRJ1066-CPH-Sewage-175		wastewater metagenome	55.695	12.6147	Denmark	Amager	Copenhagen	2016-12-04			DTU	wastewater
Illumina	paired	Illumina NextSeq 550	300	/home/projects/cge/data/cge_private/FOOD_seqdata/NextSeq/NextSeq_008/FoodQCPipeline_tmp/conc_fqs/DTU2017-1150-PRJ1066-CPH-Sewage-176_R1_001.fq.gz	/home/projects/cge/data/cge_private/FOOD_seqdata/NextSeq/NextSeq_008/FoodQCPipeline_tmp/conc_fqs/DTU2017-1150-PRJ1066-CPH-Sewage-176_R2_001.fq.gz	DTU2017-1150-PRJ1066-CPH-Sewage-176	ERR3562970	DTU2017-1150-PRJ1066-CPH-Sewage-176	DTU2017-1150-PRJ1066-CPH-Sewage-176		wastewater metagenome	55.6406	12.5056	Denmark	Valby	Copenhagen	2016-12-07			DTU	wastewater
Illumina	paired	Illumina MiSeq	300	/home/projects/cge/data/cge_private/FOOD_seqdata/MiSeq/MiSeq_213_DK_Sewage/Raw_data/DTU2017-188-PRJ1066-RL-Sewage-177_S1_L001_R1_001.fastq.gz	/home/projects/cge/data/cge_private/FOOD_seqdata/MiSeq/MiSeq_213_DK_Sewage/Raw_data/DTU2017-188-PRJ1066-RL-Sewage-177_S1_L001_R2_001.fastq.gz	DTU2017-188-PRJ1066-RL-Sewage-177_S1_L001	ERR3562971	DTU2017-188-PRJ1066-RL-Sewage-177_S1_L001	DTU2017-188-PRJ1066-RL-Sewage-177_S1_L001		wastewater metagenome	55.695	12.6147	Denmark	Amager	Copenhagen	2016-12-07			DTU	wastewater
Illumina	paired	Illumina MiSeq	300	/home/projects/cge/data/cge_private/FOOD_seqdata/MiSeq/MiSeq_210/Raw_data/DTU2017-20-PRJ1066-RL-Sewage-178_S1_L001_R1_001.fastq.gz	/home/projects/cge/data/cge_private/FOOD_seqdata/MiSeq/MiSeq_210/Raw_data/DTU2017-20-PRJ1066-RL-Sewage-178_S1_L001_R2_001.fastq.gz	DTU2017-20-PRJ1066-RL-Sewage-178_S1_L001	ERR3562972	DTU2017-20-PRJ1066-RL-Sewage-178_S1_L001	DTU2017-20-PRJ1066-RL-Sewage-178_S1_L001		wastewater metagenome	55.695	12.6147	Denmark	Amager	Copenhagen	2016-12-09			DTU	wastewater
Illumina	paired	Illumina MiSeq	300	/home/projects/cge/data/cge_private/FOOD_seqdata/MiSeq/MiSeq_210/Raw_data/DTU2017-21-PRJ1066-RA-Sewage-179_S2_L001_R1_001.fastq.gz	/home/projects/cge/data/cge_private/FOOD_seqdata/MiSeq/MiSeq_210/Raw_data/DTU2017-21-PRJ1066-RA-Sewage-179_S2_L001_R2_001.fastq.gz	DTU2017-21-PRJ1066-RA-Sewage-179_S2_L001	ERR3562973	DTU2017-21-PRJ1066-RA-Sewage-179_S2_L001	DTU2017-21-PRJ1066-RA-Sewage-179_S2_L001		wastewater metagenome	55.6083	12.4503	Denmark	Avedoere	Copenhagen	2016-12-12			DTU	wastewater
Illumina	paired	Illumina MiSeq	300	/home/projects/cge/data/cge_private/FOOD_seqdata/MiSeq/MiSeq_210/Raw_data/DTU2017-22-PRJ1066-RD-Sewage-180_S3_L001_R1_001.fastq.gz	/home/projects/cge/data/cge_private/FOOD_seqdata/MiSeq/MiSeq_210/Raw_data/DTU2017-22-PRJ1066-RD-Sewage-180_S3_L001_R2_001.fastq.gz	DTU2017-22-PRJ1066-RD-Sewage-180_S3_L001	ERR3562974	DTU2017-22-PRJ1066-RD-Sewage-180_S3_L001	DTU2017-22-PRJ1066-RD-Sewage-180_S3_L001		wastewater metagenome	55.6406	12.5056	Denmark	Valby	Copenhagen	2016-12-12			DTU	wastewater
Illumina	paired	Illumina MiSeq	300	/home/projects/cge/data/cge_private/FOOD_seqdata/MiSeq/MiSeq_210/Raw_data/DTU2017-23-PRJ1066-RL-Sewage-181_S4_L001_R1_001.fastq.gz	/home/projects/cge/data/cge_private/FOOD_seqdata/MiSeq/MiSeq_210/Raw_data/DTU2017-23-PRJ1066-RL-Sewage-181_S4_L001_R2_001.fastq.gz	DTU2017-23-PRJ1066-RL-Sewage-181_S4_L001	ERR3562975	DTU2017-23-PRJ1066-RL-Sewage-181_S4_L001	DTU2017-23-PRJ1066-RL-Sewage-181_S4_L001		wastewater metagenome	55.695	12.6147	Denmark	Amager	Copenhagen	2016-12-12			DTU	wastewater
Illumina	paired	Illumina MiSeq	300	/home/projects/cge/data/cge_private/FOOD_seqdata/MiSeq/MiSeq_213_DK_Sewage/Raw_data/DTU2017-189-PRJ1066-RL-Sewage-181_S2_L001_R1_001.fastq.gz	/home/projects/cge/data/cge_private/FOOD_seqdata/MiSeq/MiSeq_213_DK_Sewage/Raw_data/DTU2017-189-PRJ1066-RL-Sewage-181_S2_L001_R2_001.fastq.gz	DTU2017-189-PRJ1066-RL-Sewage-181_S2_L001	ERR3562976	DTU2017-189-PRJ1066-RL-Sewage-181_S2_L001	DTU2017-189-PRJ1066-RL-Sewage-181_S2_L001		wastewater metagenome	55.695	12.6147	Denmark	Amager	Copenhagen	2016-12-12			DTU	wastewater
Illumina	paired	Illumina MiSeq	300	/home/projects/cge/data/cge_private/FOOD_seqdata/MiSeq/MiSeq_210/Raw_data/DTU2017-24-PRJ1066-RD-Sewage-182_S5_L001_R1_001.fastq.gz	/home/projects/cge/data/cge_private/FOOD_seqdata/MiSeq/MiSeq_210/Raw_data/DTU2017-24-PRJ1066-RD-Sewage-182_S5_L001_R2_001.fastq.gz	DTU2017-24-PRJ1066-RD-Sewage-182_S5_L001	ERR3562977	DTU2017-24-PRJ1066-RD-Sewage-182_S5_L001	DTU2017-24-PRJ1066-RD-Sewage-182_S5_L001		wastewater metagenome	55.6406	12.5056	Denmark	Valby	Copenhagen	2016-12-18			DTU	wastewater
Illumina	paired	Illumina MiSeq	300	/home/projects/cge/data/cge_private/FOOD_seqdata/MiSeq/MiSeq_210/Raw_data/DTU2017-25-PRJ1066-RA-Sewage-183_S6_L001_R1_001.fastq.gz	/home/projects/cge/data/cge_private/FOOD_seqdata/MiSeq/MiSeq_210/Raw_data/DTU2017-25-PRJ1066-RA-Sewage-183_S6_L001_R2_001.fastq.gz	DTU2017-25-PRJ1066-RA-Sewage-183_S6_L001	ERR3562978	DTU2017-25-PRJ1066-RA-Sewage-183_S6_L001	DTU2017-25-PRJ1066-RA-Sewage-183_S6_L001		wastewater metagenome	55.6083	12.4503	Denmark	Avedoere	Copenhagen	2016-12-18			DTU	wastewater
Illumina	paired	Illumina MiSeq	300	/home/projects/cge/data/cge_private/FOOD_seqdata/MiSeq/MiSeq_209/Raw_data_1/DTU2017-26-PRJ1066-RD-Sewage-184_S1_L001_R1_001.fastq.gz	/home/projects/cge/data/cge_private/FOOD_seqdata/MiSeq/MiSeq_209/Raw_data_1/DTU2017-26-PRJ1066-RD-Sewage-184_S1_L001_R2_001.fastq.gz	DTU2017-26-PRJ1066-RD-Sewage-184_S1_L001	ERR3562979	DTU2017-26-PRJ1066-RD-Sewage-184_S1_L001	DTU2017-26-PRJ1066-RD-Sewage-184_S1_L001		wastewater metagenome	55.6406	12.5056	Denmark	Valby	Copenhagen	2016-12-19			DTU	wastewater
Illumina	paired	Illumina MiSeq	300	/home/projects/cge/data/cge_private/FOOD_seqdata/MiSeq/MiSeq_209/Raw_data_1/DTU2017-27-PRJ1066-RL-Sewage-185_S2_L001_R1_001.fastq.gz	/home/projects/cge/data/cge_private/FOOD_seqdata/MiSeq/MiSeq_209/Raw_data_1/DTU2017-27-PRJ1066-RL-Sewage-185_S2_L001_R2_001.fastq.gz	DTU2017-27-PRJ1066-RL-Sewage-185_S2_L001	ERR3562980	DTU2017-27-PRJ1066-RL-Sewage-185_S2_L001	DTU2017-27-PRJ1066-RL-Sewage-185_S2_L001		wastewater metagenome	55.695	12.6147	Denmark	Amager	Copenhagen	2016-12-19			DTU	wastewater
Illumina	paired	Illumina MiSeq	300	/home/projects/cge/data/cge_private/FOOD_seqdata/MiSeq/MiSeq_209/Raw_data_1/DTU2017-28-PRJ1066-RD-Sewage-186_S3_L001_R1_001.fastq.gz	/home/projects/cge/data/cge_private/FOOD_seqdata/MiSeq/MiSeq_209/Raw_data_1/DTU2017-28-PRJ1066-RD-Sewage-186_S3_L001_R2_001.fastq.gz	DTU2017-28-PRJ1066-RD-Sewage-186_S3_L001	ERR3562981	DTU2017-28-PRJ1066-RD-Sewage-186_S3_L001	DTU2017-28-PRJ1066-RD-Sewage-186_S3_L001		wastewater metagenome	55.6406	12.5056	Denmark	Valby	Copenhagen	2016-12-22			DTU	wastewater
Illumina	paired	Illumina MiSeq	300	/home/projects/cge/data/cge_private/FOOD_seqdata/MiSeq/MiSeq_209/Raw_data_1/DTU2017-29-PRJ1066-RL-Sewage-187_S4_L001_R1_001.fastq.gz	/home/projects/cge/data/cge_private/FOOD_seqdata/MiSeq/MiSeq_209/Raw_data_1/DTU2017-29-PRJ1066-RL-Sewage-187_S4_L001_R2_001.fastq.gz	DTU2017-29-PRJ1066-RL-Sewage-187_S4_L001	ERR3562982	DTU2017-29-PRJ1066-RL-Sewage-187_S4_L001	DTU2017-29-PRJ1066-RL-Sewage-187_S4_L001		wastewater metagenome	55.695	12.6147	Denmark	Amager	Copenhagen	2016-12-22			DTU	wastewater
Illumina	paired	Illumina MiSeq	300	/home/projects/cge/data/cge_private/FOOD_seqdata/MiSeq/MiSeq_209/Raw_data_1/DTU2017-30-PRJ1066-RD-Sewage-188_S5_L001_R1_001.fastq.gz	/home/projects/cge/data/cge_private/FOOD_seqdata/MiSeq/MiSeq_209/Raw_data_1/DTU2017-30-PRJ1066-RD-Sewage-188_S5_L001_R2_001.fastq.gz	DTU2017-30-PRJ1066-RD-Sewage-188_S5_L001	ERR3562983	DTU2017-30-PRJ1066-RD-Sewage-188_S5_L001	DTU2017-30-PRJ1066-RD-Sewage-188_S5_L001		wastewater metagenome	55.6406	12.5056	Denmark	Valby	Copenhagen	2017-01-01			DTU	wastewater
Illumina	paired	Illumina MiSeq	300	/home/projects/cge/data/cge_private/FOOD_seqdata/MiSeq/MiSeq_209/Raw_data_1/DTU2017-31-PRJ1066-RL-Sewage-189_S6_L001_R1_001.fastq.gz	/home/projects/cge/data/cge_private/FOOD_seqdata/MiSeq/MiSeq_209/Raw_data_1/DTU2017-31-PRJ1066-RL-Sewage-189_S6_L001_R2_001.fastq.gz	DTU2017-31-PRJ1066-RL-Sewage-189_S6_L001	ERR3562984	DTU2017-31-PRJ1066-RL-Sewage-189_S6_L001	DTU2017-31-PRJ1066-RL-Sewage-189_S6_L001		wastewater metagenome	55.695	12.6147	Denmark	Amager	Copenhagen	2017-01-01			DTU	wastewater
Illumina	paired	Illumina MiSeq	300	/home/projects/cge/data/cge_private/FOOD_seqdata/MiSeq/MiSeq_213_DK_Sewage/Raw_data/DTU2017-190-PRJ1066-RL-Sewage-190_S3_L001_R1_001.fastq.gz	/home/projects/cge/data/cge_private/FOOD_seqdata/MiSeq/MiSeq_213_DK_Sewage/Raw_data/DTU2017-190-PRJ1066-RL-Sewage-190_S3_L001_R2_001.fastq.gz	DTU2017-190-PRJ1066-RL-Sewage-190_S3_L001	ERR3562985	DTU2017-190-PRJ1066-RL-Sewage-190_S3_L001	DTU2017-190-PRJ1066-RL-Sewage-190_S3_L001		wastewater metagenome	55.695	12.6147	Denmark	Amager	Copenhagen	2017-01-04			DTU	wastewater
Illumina	paired	Illumina MiSeq	300	/home/projects/cge/data/cge_private/FOOD_seqdata/MiSeq/MiSeq_213_DK_Sewage/Raw_data/DTU2017-191-PRJ1066-RD-Sewage-191_S4_L001_R1_001.fastq.gz	/home/projects/cge/data/cge_private/FOOD_seqdata/MiSeq/MiSeq_213_DK_Sewage/Raw_data/DTU2017-191-PRJ1066-RD-Sewage-191_S4_L001_R2_001.fastq.gz	DTU2017-191-PRJ1066-RD-Sewage-191_S4_L001	ERR3562986	DTU2017-191-PRJ1066-RD-Sewage-191_S4_L001	DTU2017-191-PRJ1066-RD-Sewage-191_S4_L001		wastewater metagenome	55.6406	12.5056	Denmark	Valby	Copenhagen	2017-01-08			DTU	wastewater
Illumina	paired	Illumina MiSeq	300	/home/projects/cge/data/cge_private/FOOD_seqdata/MiSeq/MiSeq_213_DK_Sewage/Raw_data/DTU2017-192-PRJ1066-RL-Sewage-192_S5_L001_R1_001.fastq.gz	/home/projects/cge/data/cge_private/FOOD_seqdata/MiSeq/MiSeq_213_DK_Sewage/Raw_data/DTU2017-192-PRJ1066-RL-Sewage-192_S5_L001_R2_001.fastq.gz	DTU2017-192-PRJ1066-RL-Sewage-192_S5_L001	ERR3562987	DTU2017-192-PRJ1066-RL-Sewage-192_S5_L001	DTU2017-192-PRJ1066-RL-Sewage-192_S5_L001		wastewater metagenome	55.695	12.6147	Denmark	Amager	Copenhagen	2017-01-08			DTU	wastewater
Illumina	paired	Illumina MiSeq	300	/home/projects/cge/data/cge_private/FOOD_seqdata/MiSeq/MiSeq_213_DK_Sewage/Raw_data/DTU2017-193-PRJ1066-RD-Sewage-193_S6_L001_R1_001.fastq.gz	/home/projects/cge/data/cge_private/FOOD_seqdata/MiSeq/MiSeq_213_DK_Sewage/Raw_data/DTU2017-193-PRJ1066-RD-Sewage-193_S6_L001_R2_001.fastq.gz	DTU2017-193-PRJ1066-RD-Sewage-193_S6_L001	ERR3562988	DTU2017-193-PRJ1066-RD-Sewage-193_S6_L001	DTU2017-193-PRJ1066-RD-Sewage-193_S6_L001		wastewater metagenome	55.6406	12.5056	Denmark	Valby	Copenhagen	2017-01-12			DTU	wastewater
Illumina	paired	Illumina MiSeq	300	/home/projects/cge/data/cge_private/FOOD_seqdata/MiSeq/MiSeq_214_DK_Sewage/Raw_data/DTU2017-195-PRJ1066-RL-Sewage-194_S2_L001_R1_001.fastq.gz	/home/projects/cge/data/cge_private/FOOD_seqdata/MiSeq/MiSeq_214_DK_Sewage/Raw_data/DTU2017-195-PRJ1066-RL-Sewage-194_S2_L001_R2_001.fastq.gz	DTU2017-195-PRJ1066-RL-Sewage-194_S2_L001	ERR3562989	DTU2017-195-PRJ1066-RL-Sewage-194_S2_L001	DTU2017-195-PRJ1066-RL-Sewage-194_S2_L001		wastewater metagenome	55.695	12.6147	Denmark	Amager	Copenhagen	2017-01-12			DTU	wastewater
Illumina	paired	Illumina MiSeq	300	/home/projects/cge/data/cge_private/FOOD_seqdata/MiSeq/MiSeq_214_DK_Sewage/Raw_data/DTU2017-196-PRJ1066-RD-Sewage-195_S3_L001_R1_001.fastq.gz	/home/projects/cge/data/cge_private/FOOD_seqdata/MiSeq/MiSeq_214_DK_Sewage/Raw_data/DTU2017-196-PRJ1066-RD-Sewage-195_S3_L001_R2_001.fastq.gz	DTU2017-196-PRJ1066-RD-Sewage-195_S3_L001	ERR3562990	DTU2017-196-PRJ1066-RD-Sewage-195_S3_L001	DTU2017-196-PRJ1066-RD-Sewage-195_S3_L001		wastewater metagenome	55.6406	12.5056	Denmark	Valby	Copenhagen	2017-01-16			DTU	wastewater
Illumina	paired	Illumina MiSeq	300	/home/projects/cge/data/cge_private/FOOD_seqdata/MiSeq/MiSeq_214_DK_Sewage/Raw_data/DTU2017-197-PRJ1066-RA-Sewage-196_S4_L001_R1_001.fastq.gz	/home/projects/cge/data/cge_private/FOOD_seqdata/MiSeq/MiSeq_214_DK_Sewage/Raw_data/DTU2017-197-PRJ1066-RA-Sewage-196_S4_L001_R2_001.fastq.gz	DTU2017-197-PRJ1066-RA-Sewage-196_S4_L001	ERR3562991	DTU2017-197-PRJ1066-RA-Sewage-196_S4_L001	DTU2017-197-PRJ1066-RA-Sewage-196_S4_L001		wastewater metagenome	55.6083	12.4503	Denmark	Avedoere	Copenhagen	2017-01-04			DTU	wastewater
Illumina	paired	Illumina MiSeq	300	/home/projects/cge/data/cge_private/FOOD_seqdata/MiSeq/MiSeq_214_DK_Sewage/Raw_data/DTU2017-198-PRJ1066-RA-Sewage-197_S5_L001_R1_001.fastq.gz	/home/projects/cge/data/cge_private/FOOD_seqdata/MiSeq/MiSeq_214_DK_Sewage/Raw_data/DTU2017-198-PRJ1066-RA-Sewage-197_S5_L001_R2_001.fastq.gz	DTU2017-198-PRJ1066-RA-Sewage-197_S5_L001	ERR3562992	DTU2017-198-PRJ1066-RA-Sewage-197_S5_L001	DTU2017-198-PRJ1066-RA-Sewage-197_S5_L001		wastewater metagenome	55.6083	12.4503	Denmark	Avedoere	Copenhagen	2017-01-18			DTU	wastewater
Illumina	paired	Illumina MiSeq	300	/home/projects/cge/data/cge_private/FOOD_seqdata/MiSeq/MiSeq_214_DK_Sewage/Raw_data/DTU2017-199-PRJ1066-RD-Sewage-198_S6_L001_R1_001.fastq.gz	/home/projects/cge/data/cge_private/FOOD_seqdata/MiSeq/MiSeq_214_DK_Sewage/Raw_data/DTU2017-199-PRJ1066-RD-Sewage-198_S6_L001_R2_001.fastq.gz	DTU2017-199-PRJ1066-RD-Sewage-198_S6_L001	ERR3562993	DTU2017-199-PRJ1066-RD-Sewage-198_S6_L001	DTU2017-199-PRJ1066-RD-Sewage-198_S6_L001		wastewater metagenome	55.6406	12.5056	Denmark	Valby	Copenhagen	2017-01-24			DTU	wastewater
Illumina	paired	Illumina MiSeq	300	/home/projects/cge/data/cge_private/FOOD_seqdata/MiSeq/MiSeq_214_DK_Sewage/Raw_data/DTU2017-200-PRJ1066-RL-Sewage-199_S7_L001_R1_001.fastq.gz	/home/projects/cge/data/cge_private/FOOD_seqdata/MiSeq/MiSeq_214_DK_Sewage/Raw_data/DTU2017-200-PRJ1066-RL-Sewage-199_S7_L001_R2_001.fastq.gz	DTU2017-200-PRJ1066-RL-Sewage-199_S7_L001	ERR3562994	DTU2017-200-PRJ1066-RL-Sewage-199_S7_L001	DTU2017-200-PRJ1066-RL-Sewage-199_S7_L001		wastewater metagenome	55.695	12.6147	Denmark	Amager	Copenhagen	2017-01-24			DTU	wastewater
Illumina	paired	Illumina MiSeq	300	/home/projects/cge/data/cge_private/FOOD_seqdata/MiSeq/MiSeq_217_DK_Sewage/Raw_data/DTU2017-289-PRJ1066-RD-Sewage-200_S1_L001_R1_001.fastq.gz	/home/projects/cge/data/cge_private/FOOD_seqdata/MiSeq/MiSeq_217_DK_Sewage/Raw_data/DTU2017-289-PRJ1066-RD-Sewage-200_S1_L001_R2_001.fastq.gz	DTU2017-289-PRJ1066-RD-Sewage-200_S1_L001	ERR3562995	DTU2017-289-PRJ1066-RD-Sewage-200_S1_L001	DTU2017-289-PRJ1066-RD-Sewage-200_S1_L001		wastewater metagenome	55.6406	12.5056	Denmark	Valby	Copenhagen	2017-01-27			DTU	wastewater
Illumina	paired	Illumina MiSeq	300	/home/projects/cge/data/cge_private/FOOD_seqdata/MiSeq/MiSeq_217_DK_Sewage/Raw_data/DTU2017-290-PRJ1066-RL-Sewage-201_S2_L001_R1_001.fastq.gz	/home/projects/cge/data/cge_private/FOOD_seqdata/MiSeq/MiSeq_217_DK_Sewage/Raw_data/DTU2017-290-PRJ1066-RL-Sewage-201_S2_L001_R2_001.fastq.gz	DTU2017-290-PRJ1066-RL-Sewage-201_S2_L001	ERR3562996	DTU2017-290-PRJ1066-RL-Sewage-201_S2_L001	DTU2017-290-PRJ1066-RL-Sewage-201_S2_L001		wastewater metagenome	55.695	12.6147	Denmark	Amager	Copenhagen	2017-01-27			DTU	wastewater
Illumina	paired	Illumina MiSeq	300	/home/projects/cge/data/cge_private/FOOD_seqdata/MiSeq/MiSeq_217_DK_Sewage/Raw_data/DTU2017-291-PRJ1066-RD-Sewage-202_S3_L001_R1_001.fastq.gz	/home/projects/cge/data/cge_private/FOOD_seqdata/MiSeq/MiSeq_217_DK_Sewage/Raw_data/DTU2017-291-PRJ1066-RD-Sewage-202_S3_L001_R2_001.fastq.gz	DTU2017-291-PRJ1066-RD-Sewage-202_S3_L001	ERR3562997	DTU2017-291-PRJ1066-RD-Sewage-202_S3_L001	DTU2017-291-PRJ1066-RD-Sewage-202_S3_L001		wastewater metagenome	55.6406	12.5056	Denmark	Valby	Copenhagen	2017-02-02			DTU	wastewater
Illumina	paired	Illumina MiSeq	300	/home/projects/cge/data/cge_private/FOOD_seqdata/MiSeq/MiSeq_217_DK_Sewage/Raw_data/DTU2017-292-PRJ1066-RD-Sewage-203_S4_L001_R1_001.fastq.gz	/home/projects/cge/data/cge_private/FOOD_seqdata/MiSeq/MiSeq_217_DK_Sewage/Raw_data/DTU2017-292-PRJ1066-RD-Sewage-203_S4_L001_R2_001.fastq.gz	DTU2017-292-PRJ1066-RD-Sewage-203_S4_L001	ERR3562998	DTU2017-292-PRJ1066-RD-Sewage-203_S4_L001	DTU2017-292-PRJ1066-RD-Sewage-203_S4_L001		wastewater metagenome	55.6406	12.5056	Denmark	Valby	Copenhagen	2017-02-07			DTU	wastewater
Illumina	paired	Illumina MiSeq	300	/home/projects/cge/data/cge_private/FOOD_seqdata/MiSeq/MiSeq_217_DK_Sewage/Raw_data/DTU2017-293-PRJ1066-RL-Sewage-204_S5_L001_R1_001.fastq.gz	/home/projects/cge/data/cge_private/FOOD_seqdata/MiSeq/MiSeq_217_DK_Sewage/Raw_data/DTU2017-293-PRJ1066-RL-Sewage-204_S5_L001_R2_001.fastq.gz	DTU2017-293-PRJ1066-RL-Sewage-204_S5_L001	ERR3562999	DTU2017-293-PRJ1066-RL-Sewage-204_S5_L001	DTU2017-293-PRJ1066-RL-Sewage-204_S5_L001		wastewater metagenome	55.695	12.6147	Denmark	Amager	Copenhagen	2017-02-07			DTU	wastewater
Illumina	paired	Illumina MiSeq	300	/home/projects/cge/data/cge_private/FOOD_seqdata/MiSeq/MiSeq_217_DK_Sewage/Raw_data/DTU2017-294-PRJ1066-RD-Sewage-205_S6_L001_R1_001.fastq.gz	/home/projects/cge/data/cge_private/FOOD_seqdata/MiSeq/MiSeq_217_DK_Sewage/Raw_data/DTU2017-294-PRJ1066-RD-Sewage-205_S6_L001_R2_001.fastq.gz	DTU2017-294-PRJ1066-RD-Sewage-205_S6_L001	ERR3563000	DTU2017-294-PRJ1066-RD-Sewage-205_S6_L001	DTU2017-294-PRJ1066-RD-Sewage-205_S6_L001		wastewater metagenome	55.6406	12.5056	Denmark	Valby	Copenhagen	2017-02-11			DTU	wastewater
Illumina	paired	Illumina MiSeq	300	/home/projects/cge/data/cge_private/FOOD_seqdata/MiSeq/MiSeq_218/Raw_data/DTU2017-295-PRJ1066-RL-Sewage-206_S1_L001_R1_001.fastq.gz	/home/projects/cge/data/cge_private/FOOD_seqdata/MiSeq/MiSeq_218/Raw_data/DTU2017-295-PRJ1066-RL-Sewage-206_S1_L001_R2_001.fastq.gz	DTU2017-295-PRJ1066-RL-Sewage-206_S1_L001	ERR3563001	DTU2017-295-PRJ1066-RL-Sewage-206_S1_L001	DTU2017-295-PRJ1066-RL-Sewage-206_S1_L001		wastewater metagenome	55.695	12.6147	Denmark	Amager	Copenhagen	2017-02-02			DTU	wastewater
Illumina	paired	Illumina MiSeq	300	/home/projects/cge/data/cge_private/FOOD_seqdata/MiSeq/MiSeq_218/Raw_data/DTU2017-296-PRJ1066-RA-Sewage-207_S2_L001_R1_001.fastq.gz	/home/projects/cge/data/cge_private/FOOD_seqdata/MiSeq/MiSeq_218/Raw_data/DTU2017-296-PRJ1066-RA-Sewage-207_S2_L001_R2_001.fastq.gz	DTU2017-296-PRJ1066-RA-Sewage-207_S2_L001	ERR3563002	DTU2017-296-PRJ1066-RA-Sewage-207_S2_L001	DTU2017-296-PRJ1066-RA-Sewage-207_S2_L001		wastewater metagenome	55.6083	12.4503	Denmark	Avedoere	Copenhagen	2017-02-02			DTU	wastewater
Illumina	paired	Illumina MiSeq	300	/home/projects/cge/data/cge_private/FOOD_seqdata/MiSeq/MiSeq_218/Raw_data/DTU2017-297-PRJ1066-RL-Sewage-208_S3_L001_R1_001.fastq.gz	/home/projects/cge/data/cge_private/FOOD_seqdata/MiSeq/MiSeq_218/Raw_data/DTU2017-297-PRJ1066-RL-Sewage-208_S3_L001_R2_001.fastq.gz	DTU2017-297-PRJ1066-RL-Sewage-208_S3_L001	ERR3563003	DTU2017-297-PRJ1066-RL-Sewage-208_S3_L001	DTU2017-297-PRJ1066-RL-Sewage-208_S3_L001		wastewater metagenome	55.695	12.6147	Denmark	Amager	Copenhagen	2017-02-11			DTU	wastewater
Illumina	paired	Illumina MiSeq	300	/home/projects/cge/data/cge_private/FOOD_seqdata/MiSeq/MiSeq_218/Raw_data/DTU2017-298-PRJ1066-RD-Sewage-209_S4_L001_R1_001.fastq.gz	/home/projects/cge/data/cge_private/FOOD_seqdata/MiSeq/MiSeq_218/Raw_data/DTU2017-298-PRJ1066-RD-Sewage-209_S4_L001_R2_001.fastq.gz	DTU2017-298-PRJ1066-RD-Sewage-209_S4_L001	ERR3563004	DTU2017-298-PRJ1066-RD-Sewage-209_S4_L001	DTU2017-298-PRJ1066-RD-Sewage-209_S4_L001		wastewater metagenome	55.6406	12.5056	Denmark	Valby	Copenhagen	2017-02-13			DTU	wastewater
Illumina	paired	Illumina MiSeq	300	/home/projects/cge/data/cge_private/FOOD_seqdata/MiSeq/MiSeq_218/Raw_data/DTU2017-299-PRJ1066-RL-Sewage-210_S5_L001_R1_001.fastq.gz	/home/projects/cge/data/cge_private/FOOD_seqdata/MiSeq/MiSeq_218/Raw_data/DTU2017-299-PRJ1066-RL-Sewage-210_S5_L001_R2_001.fastq.gz	DTU2017-299-PRJ1066-RL-Sewage-210_S5_L001	ERR3563005	DTU2017-299-PRJ1066-RL-Sewage-210_S5_L001	DTU2017-299-PRJ1066-RL-Sewage-210_S5_L001		wastewater metagenome	55.695	12.6147	Denmark	Amager	Copenhagen	2017-02-13			DTU	wastewater
Illumina	paired	Illumina MiSeq	300	/home/projects/cge/data/cge_private/FOOD_seqdata/MiSeq/MiSeq_218/Raw_data/DTU2017-300-PRJ1066-RA-Sewage-211_S6_L001_R1_001.fastq.gz	/home/projects/cge/data/cge_private/FOOD_seqdata/MiSeq/MiSeq_218/Raw_data/DTU2017-300-PRJ1066-RA-Sewage-211_S6_L001_R2_001.fastq.gz	DTU2017-300-PRJ1066-RA-Sewage-211_S6_L001	ERR3563006	DTU2017-300-PRJ1066-RA-Sewage-211_S6_L001	DTU2017-300-PRJ1066-RA-Sewage-211_S6_L001		wastewater metagenome	55.6083	12.4503	Denmark	Avedoere	Copenhagen	2017-02-13			DTU	wastewater
Illumina	paired	Illumina MiSeq	300	/home/projects/cge/data/cge_private/FOOD_seqdata/MiSeq/MiSeq_222/Raw_data/DTU2017-540-PRJ1066-RD-Sewage-212_S1_L001_R1_001.fastq.gz	/home/projects/cge/data/cge_private/FOOD_seqdata/MiSeq/MiSeq_222/Raw_data/DTU2017-540-PRJ1066-RD-Sewage-212_S1_L001_R2_001.fastq.gz	DTU2017-540-PRJ1066-RD-Sewage-212_S1_L001	ERR3563007	DTU2017-540-PRJ1066-RD-Sewage-212_S1_L001	DTU2017-540-PRJ1066-RD-Sewage-212_S1_L001		wastewater metagenome	55.6406	12.5056	Denmark	Valby	Copenhagen	2017-02-17			DTU	wastewater
Illumina	paired	Illumina MiSeq	300	/home/projects/cge/data/cge_private/FOOD_seqdata/MiSeq/MiSeq_222/Raw_data/DTU2017-541-PRJ1066-RD-Sewage-213_S2_L001_R1_001.fastq.gz	/home/projects/cge/data/cge_private/FOOD_seqdata/MiSeq/MiSeq_222/Raw_data/DTU2017-541-PRJ1066-RD-Sewage-213_S2_L001_R2_001.fastq.gz	DTU2017-541-PRJ1066-RD-Sewage-213_S2_L001	ERR3563008	DTU2017-541-PRJ1066-RD-Sewage-213_S2_L001	DTU2017-541-PRJ1066-RD-Sewage-213_S2_L001		wastewater metagenome	55.6406	12.5056	Denmark	Valby	Copenhagen	2017-02-22			DTU	wastewater
Illumina	paired	Illumina MiSeq	300	/home/projects/cge/data/cge_private/FOOD_seqdata/MiSeq/MiSeq_222/Raw_data/DTU2017-542-PRJ1066-RD-Sewage-214_S3_L001_R1_001.fastq.gz	/home/projects/cge/data/cge_private/FOOD_seqdata/MiSeq/MiSeq_222/Raw_data/DTU2017-542-PRJ1066-RD-Sewage-214_S3_L001_R2_001.fastq.gz	DTU2017-542-PRJ1066-RD-Sewage-214_S3_L001	ERR3563009	DTU2017-542-PRJ1066-RD-Sewage-214_S3_L001	DTU2017-542-PRJ1066-RD-Sewage-214_S3_L001		wastewater metagenome	55.6406	12.5056	Denmark	Valby	Copenhagen	2017-02-28			DTU	wastewater
Illumina	paired	Illumina MiSeq	300	/home/projects/cge/data/cge_private/FOOD_seqdata/MiSeq/MiSeq_222/Raw_data/DTU2017-543-PRJ1066-RD-Sewage-215_S4_L001_R1_001.fastq.gz	/home/projects/cge/data/cge_private/FOOD_seqdata/MiSeq/MiSeq_222/Raw_data/DTU2017-543-PRJ1066-RD-Sewage-215_S4_L001_R2_001.fastq.gz	DTU2017-543-PRJ1066-RD-Sewage-215_S4_L001	ERR3563010	DTU2017-543-PRJ1066-RD-Sewage-215_S4_L001	DTU2017-543-PRJ1066-RD-Sewage-215_S4_L001		wastewater metagenome	55.6406	12.5056	Denmark	Valby	Copenhagen	2017-03-02			DTU	wastewater
Illumina	paired	Illumina MiSeq	300	/home/projects/cge/data/cge_private/FOOD_seqdata/MiSeq/MiSeq_222/Raw_data/DTU2017-544-PRJ1066-RD-Sewage-216_S5_L001_R1_001.fastq.gz	/home/projects/cge/data/cge_private/FOOD_seqdata/MiSeq/MiSeq_222/Raw_data/DTU2017-544-PRJ1066-RD-Sewage-216_S5_L001_R2_001.fastq.gz	DTU2017-544-PRJ1066-RD-Sewage-216_S5_L001	ERR3563011	DTU2017-544-PRJ1066-RD-Sewage-216_S5_L001	DTU2017-544-PRJ1066-RD-Sewage-216_S5_L001		wastewater metagenome	55.6406	12.5056	Denmark	Valby	Copenhagen	2017-03-05			DTU	wastewater
Illumina	paired	Illumina MiSeq	300	/home/projects/cge/data/cge_private/FOOD_seqdata/MiSeq/MiSeq_222/Raw_data/DTU2017-545-PRJ1066-RA-Sewage-217_S6_L001_R1_001.fastq.gz	/home/projects/cge/data/cge_private/FOOD_seqdata/MiSeq/MiSeq_222/Raw_data/DTU2017-545-PRJ1066-RA-Sewage-217_S6_L001_R2_001.fastq.gz	DTU2017-545-PRJ1066-RA-Sewage-217_S6_L001	ERR3563012	DTU2017-545-PRJ1066-RA-Sewage-217_S6_L001	DTU2017-545-PRJ1066-RA-Sewage-217_S6_L001		wastewater metagenome	55.6083	12.4503	Denmark	Avedoere	Copenhagen	2017-03-05			DTU	wastewater
Illumina	paired	Illumina MiSeq	300	/home/projects/cge/data/cge_private/FOOD_seqdata/MiSeq/MiSeq_232_DK_sewage/Raw_data_M/DTU2017-582-PRJ1066-RL-Sewage-218_S1_L001_R1_001.fastq.gz	/home/projects/cge/data/cge_private/FOOD_seqdata/MiSeq/MiSeq_232_DK_sewage/Raw_data_M/DTU2017-582-PRJ1066-RL-Sewage-218_S1_L001_R2_001.fastq.gz	DTU2017-582-PRJ1066-RL-Sewage-218_S1_L001	ERR3563013	DTU2017-582-PRJ1066-RL-Sewage-218_S1_L001	DTU2017-582-PRJ1066-RL-Sewage-218_S1_L001		wastewater metagenome	55.695	12.6147	Denmark	Amager	Copenhagen	2017-02-17			DTU	wastewater
Illumina	paired	Illumina MiSeq	300	/home/projects/cge/data/cge_private/FOOD_seqdata/MiSeq/MiSeq_232_DK_sewage/Raw_data_M/DTU2017-583-PRJ1066-RL-Sewage-219_S2_L001_R1_001.fastq.gz	/home/projects/cge/data/cge_private/FOOD_seqdata/MiSeq/MiSeq_232_DK_sewage/Raw_data_M/DTU2017-583-PRJ1066-RL-Sewage-219_S2_L001_R2_001.fastq.gz	DTU2017-583-PRJ1066-RL-Sewage-219_S2_L001	ERR3563014	DTU2017-583-PRJ1066-RL-Sewage-219_S2_L001	DTU2017-583-PRJ1066-RL-Sewage-219_S2_L001		wastewater metagenome	55.695	12.6147	Denmark	Amager	Copenhagen	2017-02-22			DTU	wastewater
Illumina	paired	Illumina NextSeq 550	300	/home/projects/cge/data/cge_private/FOOD_seqdata/NextSeq/NextSeq_081/FoodQCPipeline_tmp/conc_fqs/DTU2019-195-PRJ1066-RL-CPH-Sewage-219_R1_001.fq.gz	/home/projects/cge/data/cge_private/FOOD_seqdata/NextSeq/NextSeq_081/FoodQCPipeline_tmp/conc_fqs/DTU2019-195-PRJ1066-RL-CPH-Sewage-219_R2_001.fq.gz	DTU2019-195-PRJ1066-RL-CPH-Sewage-219	ERR3563015	DTU2019-195-PRJ1066-RL-CPH-Sewage-219	DTU2019-195-PRJ1066-RL-CPH-Sewage-219		wastewater metagenome	55.695	12.6147	Denmark	Amager	Copenhagen	2017-02-22			DTU	wastewater
Illumina	paired	Illumina MiSeq	300	/home/projects/cge/data/cge_private/FOOD_seqdata/MiSeq/MiSeq_232_DK_sewage/Raw_data_M/DTU2017-584-PRJ1066-RL-Sewage-220_S3_L001_R1_001.fastq.gz	/home/projects/cge/data/cge_private/FOOD_seqdata/MiSeq/MiSeq_232_DK_sewage/Raw_data_M/DTU2017-584-PRJ1066-RL-Sewage-220_S3_L001_R2_001.fastq.gz	DTU2017-584-PRJ1066-RL-Sewage-220_S3_L001	ERR3563016	DTU2017-584-PRJ1066-RL-Sewage-220_S3_L001	DTU2017-584-PRJ1066-RL-Sewage-220_S3_L001		wastewater metagenome	55.695	12.6147	Denmark	Amager	Copenhagen	2017-03-02			DTU	wastewater
Illumina	paired	Illumina MiSeq	300	/home/projects/cge/data/cge_private/FOOD_seqdata/MiSeq/MiSeq_232_DK_sewage/Raw_data_M/DTU2017-585-PRJ1066-RL-Sewage-221_S4_L001_R1_001.fastq.gz	/home/projects/cge/data/cge_private/FOOD_seqdata/MiSeq/MiSeq_232_DK_sewage/Raw_data_M/DTU2017-585-PRJ1066-RL-Sewage-221_S4_L001_R2_001.fastq.gz	DTU2017-585-PRJ1066-RL-Sewage-221_S4_L001	ERR3563017	DTU2017-585-PRJ1066-RL-Sewage-221_S4_L001	DTU2017-585-PRJ1066-RL-Sewage-221_S4_L001		wastewater metagenome	55.695	12.6147	Denmark	Amager	Copenhagen	2017-03-05			DTU	wastewater
Illumina	paired	Illumina NextSeq 550	300	/home/projects/cge/data/cge_private/FOOD_seqdata/NextSeq/NextSeq_081/FoodQCPipeline_tmp/conc_fqs/DTU2019-196-PRJ1066-RD-CPH-Sewage-222_R1_001.fq.gz	/home/projects/cge/data/cge_private/FOOD_seqdata/NextSeq/NextSeq_081/FoodQCPipeline_tmp/conc_fqs/DTU2019-196-PRJ1066-RD-CPH-Sewage-222_R2_001.fq.gz	DTU2019-196-PRJ1066-RD-CPH-Sewage-222	ERR3563018	DTU2019-196-PRJ1066-RD-CPH-Sewage-222	DTU2019-196-PRJ1066-RD-CPH-Sewage-222		wastewater metagenome	55.6406	12.5056	Denmark	Valby	Copenhagen	2017-03-10			DTU	wastewater
Illumina	paired	Illumina NextSeq 550	300	/home/projects/cge/data/cge_private/FOOD_seqdata/NextSeq/NextSeq_015/FoodQCPipeline_tmp/conc_fqs/DTU2018-97-PRJ1066-CPH-Sewage-223_R1_001.fq.gz	/home/projects/cge/data/cge_private/FOOD_seqdata/NextSeq/NextSeq_015/FoodQCPipeline_tmp/conc_fqs/DTU2018-97-PRJ1066-CPH-Sewage-223_R2_001.fq.gz	DTU2018-97-PRJ1066-CPH-Sewage-223	ERR3563019	DTU2018-97-PRJ1066-CPH-Sewage-223	DTU2018-97-PRJ1066-CPH-Sewage-223		wastewater metagenome	55.6406	12.5056	Denmark	Valby	Copenhagen	2017-03-16			DTU	wastewater
Illumina	paired	Illumina NextSeq 550	300	/home/projects/cge/data/cge_private/FOOD_seqdata/NextSeq/NextSeq_015/FoodQCPipeline_tmp/conc_fqs/DTU2018-98-PRJ1066-CPH-Sewage-224_R1_001.fq.gz	/home/projects/cge/data/cge_private/FOOD_seqdata/NextSeq/NextSeq_015/FoodQCPipeline_tmp/conc_fqs/DTU2018-98-PRJ1066-CPH-Sewage-224_R2_001.fq.gz	DTU2018-98-PRJ1066-CPH-Sewage-224	ERR3563020	DTU2018-98-PRJ1066-CPH-Sewage-224	DTU2018-98-PRJ1066-CPH-Sewage-224		wastewater metagenome	55.6083	12.4503	Denmark	Avedoere	Copenhagen	2017-03-16			DTU	wastewater
Illumina	paired	Illumina NextSeq 550	300	/home/projects/cge/data/cge_private/FOOD_seqdata/NextSeq/NextSeq_081/FoodQCPipeline_tmp/conc_fqs/DTU2019-197-PRJ1066-RA-CPH-Sewage-224_R1_001.fq.gz	/home/projects/cge/data/cge_private/FOOD_seqdata/NextSeq/NextSeq_081/FoodQCPipeline_tmp/conc_fqs/DTU2019-197-PRJ1066-RA-CPH-Sewage-224_R2_001.fq.gz	DTU2019-197-PRJ1066-RA-CPH-Sewage-224	ERR3563021	DTU2019-197-PRJ1066-RA-CPH-Sewage-224	DTU2019-197-PRJ1066-RA-CPH-Sewage-224		wastewater metagenome	55.6083	12.4503	Denmark	Avedoere	Copenhagen	2017-03-16			DTU	wastewater
Illumina	paired	Illumina NextSeq 550	300	/home/projects/cge/data/cge_private/FOOD_seqdata/NextSeq/NextSeq_015/FoodQCPipeline_tmp/conc_fqs/DTU2018-99-PRJ1066-CPH-Sewage-225_R1_001.fq.gz	/home/projects/cge/data/cge_private/FOOD_seqdata/NextSeq/NextSeq_015/FoodQCPipeline_tmp/conc_fqs/DTU2018-99-PRJ1066-CPH-Sewage-225_R2_001.fq.gz	DTU2018-99-PRJ1066-CPH-Sewage-225	ERR3563022	DTU2018-99-PRJ1066-CPH-Sewage-225	DTU2018-99-PRJ1066-CPH-Sewage-225		wastewater metagenome	55.6406	12.5056	Denmark	Valby	Copenhagen	2017-03-21			DTU	wastewater
Illumina	paired	Illumina NextSeq 550	300	/home/projects/cge/data/cge_private/FOOD_seqdata/NextSeq/NextSeq_081/FoodQCPipeline_tmp/conc_fqs/DTU2019-198-PRJ1066-RD-CPH-Sewage-225_R1_001.fq.gz	/home/projects/cge/data/cge_private/FOOD_seqdata/NextSeq/NextSeq_081/FoodQCPipeline_tmp/conc_fqs/DTU2019-198-PRJ1066-RD-CPH-Sewage-225_R2_001.fq.gz	DTU2019-198-PRJ1066-RD-CPH-Sewage-225	ERR3563023	DTU2019-198-PRJ1066-RD-CPH-Sewage-225	DTU2019-198-PRJ1066-RD-CPH-Sewage-225		wastewater metagenome	55.6406	12.5056	Denmark	Valby	Copenhagen	2017-03-21			DTU	wastewater
Illumina	paired	Illumina NextSeq 550	300	/home/projects/cge/data/cge_private/FOOD_seqdata/NextSeq/NextSeq_015/FoodQCPipeline_tmp/conc_fqs/DTU2018-101-PRJ1066-CPH-Sewage-227_R1_001.fq.gz	/home/projects/cge/data/cge_private/FOOD_seqdata/NextSeq/NextSeq_015/FoodQCPipeline_tmp/conc_fqs/DTU2018-101-PRJ1066-CPH-Sewage-227_R2_001.fq.gz	DTU2018-101-PRJ1066-CPH-Sewage-227	ERR3563024	DTU2018-101-PRJ1066-CPH-Sewage-227	DTU2018-101-PRJ1066-CPH-Sewage-227		wastewater metagenome	55.695	12.6147	Denmark	Amager	Copenhagen	2017-03-27			DTU	wastewater
Illumina	paired	Illumina NextSeq 550	300	/home/projects/cge/data/cge_private/FOOD_seqdata/NextSeq/NextSeq_081/FoodQCPipeline_tmp/conc_fqs/DTU2019-199-PRJ1066-RL-CPH-Sewage-227_R1_001.fq.gz	/home/projects/cge/data/cge_private/FOOD_seqdata/NextSeq/NextSeq_081/FoodQCPipeline_tmp/conc_fqs/DTU2019-199-PRJ1066-RL-CPH-Sewage-227_R2_001.fq.gz	DTU2019-199-PRJ1066-RL-CPH-Sewage-227	ERR3563025	DTU2019-199-PRJ1066-RL-CPH-Sewage-227	DTU2019-199-PRJ1066-RL-CPH-Sewage-227		wastewater metagenome	55.695	12.6147	Denmark	Amager	Copenhagen	2017-03-27			DTU	wastewater
Illumina	paired	Illumina NextSeq 550	300	/home/projects/cge/data/cge_private/FOOD_seqdata/NextSeq/NextSeq_081/FoodQCPipeline_tmp/conc_fqs/DTU2019-200-PRJ1066-RL-CPH-Sewage-228_R1_001.fq.gz	/home/projects/cge/data/cge_private/FOOD_seqdata/NextSeq/NextSeq_081/FoodQCPipeline_tmp/conc_fqs/DTU2019-200-PRJ1066-RL-CPH-Sewage-228_R2_001.fq.gz	DTU2019-200-PRJ1066-RL-CPH-Sewage-228	ERR3563026	DTU2019-200-PRJ1066-RL-CPH-Sewage-228	DTU2019-200-PRJ1066-RL-CPH-Sewage-228		wastewater metagenome	55.695	12.6147	Denmark	Amager	Copenhagen	2017-03-10			DTU	wastewater
Illumina	paired	Illumina NextSeq 550	300	/home/projects/cge/data/cge_private/FOOD_seqdata/NextSeq/NextSeq_082/FoodQCPipeline_tmp/conc_fqs/DTU2019-201-PRJ1066-RD-CPH-Sewage-231_R1_001.fq.gz	/home/projects/cge/data/cge_private/FOOD_seqdata/NextSeq/NextSeq_082/FoodQCPipeline_tmp/conc_fqs/DTU2019-201-PRJ1066-RD-CPH-Sewage-231_R2_001.fq.gz	DTU2019-201-PRJ1066-RD-CPH-Sewage-231	ERR3563027	DTU2019-201-PRJ1066-RD-CPH-Sewage-231	DTU2019-201-PRJ1066-RD-CPH-Sewage-231		wastewater metagenome	55.6406	12.5056	Denmark	Valby	Copenhagen	2017-05-13			DTU	wastewater
Illumina	paired	Illumina NextSeq 550	300	/home/projects/cge/data/cge_private/FOOD_seqdata/NextSeq/NextSeq_082/FoodQCPipeline_tmp/conc_fqs/DTU2019-202-PRJ1066-RL-CPH-Sewage-232_R1_001.fq.gz	/home/projects/cge/data/cge_private/FOOD_seqdata/NextSeq/NextSeq_082/FoodQCPipeline_tmp/conc_fqs/DTU2019-202-PRJ1066-RL-CPH-Sewage-232_R2_001.fq.gz	DTU2019-202-PRJ1066-RL-CPH-Sewage-232	ERR3563028	DTU2019-202-PRJ1066-RL-CPH-Sewage-232	DTU2019-202-PRJ1066-RL-CPH-Sewage-232		wastewater metagenome	55.695	12.6147	Denmark	Amager	Copenhagen	2017-05-22			DTU	wastewater
Illumina	paired	Illumina NextSeq 550	300	/home/projects/cge/data/cge_private/FOOD_seqdata/NextSeq/NextSeq_082/FoodQCPipeline_tmp/conc_fqs/DTU2019-203-PRJ1066-RD-CPH-Sewage-233_R1_001.fq.gz	/home/projects/cge/data/cge_private/FOOD_seqdata/NextSeq/NextSeq_082/FoodQCPipeline_tmp/conc_fqs/DTU2019-203-PRJ1066-RD-CPH-Sewage-233_R2_001.fq.gz	DTU2019-203-PRJ1066-RD-CPH-Sewage-233	ERR3563029	DTU2019-203-PRJ1066-RD-CPH-Sewage-233	DTU2019-203-PRJ1066-RD-CPH-Sewage-233		wastewater metagenome	55.6406	12.5056	Denmark	Valby	Copenhagen	2017-04-11			DTU	wastewater
Illumina	paired	Illumina NextSeq 550	300	/home/projects/cge/data/cge_private/FOOD_seqdata/NextSeq/NextSeq_058_CPHsewage/FoodQCPipeline_tmp/conc_fqs/DTU2018-1619-PRJ1066-RL-CPH-ReSewage-234_R1_001.fq.gz	/home/projects/cge/data/cge_private/FOOD_seqdata/NextSeq/NextSeq_058_CPHsewage/FoodQCPipeline_tmp/conc_fqs/DTU2018-1619-PRJ1066-RL-CPH-ReSewage-234_R2_001.fq.gz	DTU2018-1619-PRJ1066-RL-CPH-ReSewage-234	ERR3563030	DTU2018-1619-PRJ1066-RL-CPH-ReSewage-234	DTU2018-1619-PRJ1066-RL-CPH-ReSewage-234		wastewater metagenome	55.695	12.6147	Denmark	Amager	Copenhagen	2017-04-11			DTU	wastewater
Illumina	paired	Illumina NextSeq 550	300	/home/projects/cge/data/cge_private/FOOD_seqdata/NextSeq/NextSeq_082/FoodQCPipeline_tmp/conc_fqs/DTU2019-204-PRJ1066-RA-CPH-Sewage-235_R1_001.fq.gz	/home/projects/cge/data/cge_private/FOOD_seqdata/NextSeq/NextSeq_082/FoodQCPipeline_tmp/conc_fqs/DTU2019-204-PRJ1066-RA-CPH-Sewage-235_R2_001.fq.gz	DTU2019-204-PRJ1066-RA-CPH-Sewage-235	ERR3563031	DTU2019-204-PRJ1066-RA-CPH-Sewage-235	DTU2019-204-PRJ1066-RA-CPH-Sewage-235		wastewater metagenome	55.6083	12.4503	Denmark	Avedoere	Copenhagen	2017-04-18			DTU	wastewater
Illumina	paired	Illumina NextSeq 550	300	/home/projects/cge/data/cge_private/FOOD_seqdata/NextSeq/NextSeq_082/FoodQCPipeline_tmp/conc_fqs/DTU2019-205-PRJ1066-RA-CPH-Sewage-236_R1_001.fq.gz	/home/projects/cge/data/cge_private/FOOD_seqdata/NextSeq/NextSeq_082/FoodQCPipeline_tmp/conc_fqs/DTU2019-205-PRJ1066-RA-CPH-Sewage-236_R2_001.fq.gz	DTU2019-205-PRJ1066-RA-CPH-Sewage-236	ERR3563032	DTU2019-205-PRJ1066-RA-CPH-Sewage-236	DTU2019-205-PRJ1066-RA-CPH-Sewage-236		wastewater metagenome	55.6083	12.4503	Denmark	Avedoere	Copenhagen	2017-04-24			DTU	wastewater
Illumina	paired	Illumina NextSeq 550	300	/home/projects/cge/data/cge_private/FOOD_seqdata/NextSeq/NextSeq_082/FoodQCPipeline_tmp/conc_fqs/DTU2019-206-PRJ1066-RD-CPH-Sewage-237_R1_001.fq.gz	/home/projects/cge/data/cge_private/FOOD_seqdata/NextSeq/NextSeq_082/FoodQCPipeline_tmp/conc_fqs/DTU2019-206-PRJ1066-RD-CPH-Sewage-237_R2_001.fq.gz	DTU2019-206-PRJ1066-RD-CPH-Sewage-237	ERR3563033	DTU2019-206-PRJ1066-RD-CPH-Sewage-237	DTU2019-206-PRJ1066-RD-CPH-Sewage-237		wastewater metagenome	55.6406	12.5056	Denmark	Valby	Copenhagen	2017-06-05			DTU	wastewater
Illumina	paired	Illumina NextSeq 550	300	/home/projects/cge/data/cge_private/FOOD_seqdata/NextSeq/NextSeq_083/FoodQCPipeline_tmp/conc_fqs/DTU2019-207-PRJ1066-RA-CPH-Sewage-238_R1_001.fq.gz	/home/projects/cge/data/cge_private/FOOD_seqdata/NextSeq/NextSeq_083/FoodQCPipeline_tmp/conc_fqs/DTU2019-207-PRJ1066-RA-CPH-Sewage-238_R2_001.fq.gz	DTU2019-207-PRJ1066-RA-CPH-Sewage-238	ERR3563034	DTU2019-207-PRJ1066-RA-CPH-Sewage-238	DTU2019-207-PRJ1066-RA-CPH-Sewage-238		wastewater metagenome	55.6083	12.4503	Denmark	Avedoere	Copenhagen	2017-03-06			DTU	wastewater
Illumina	paired	Illumina NextSeq 550	300	/home/projects/cge/data/cge_private/FOOD_seqdata/NextSeq/NextSeq_054/FoodQCPipeline_tmp/conc_fqs/DTU2018-96-PRJ1066-RL-CPH-Sewage-239_R1_001.fq.gz	/home/projects/cge/data/cge_private/FOOD_seqdata/NextSeq/NextSeq_054/FoodQCPipeline_tmp/conc_fqs/DTU2018-96-PRJ1066-RL-CPH-Sewage-239_R2_001.fq.gz	DTU2018-96-PRJ1066-RL-CPH-Sewage-239	ERR3563035	DTU2018-96-PRJ1066-RL-CPH-Sewage-239	DTU2018-96-PRJ1066-RL-CPH-Sewage-239		wastewater metagenome	55.695	12.6147	Denmark	Amager	Copenhagen	2017-05-15			DTU	wastewater
Illumina	paired	Illumina NextSeq 550	300	/home/projects/cge/data/cge_private/FOOD_seqdata/NextSeq/NextSeq_061/FoodQCPipeline_tmp/conc_fqs/DTU2018-1625-PRJ1066-RD-CPH-Sewage-240_R1_001.fq.gz	/home/projects/cge/data/cge_private/FOOD_seqdata/NextSeq/NextSeq_061/FoodQCPipeline_tmp/conc_fqs/DTU2018-1625-PRJ1066-RD-CPH-Sewage-240_R2_001.fq.gz	DTU2018-1625-PRJ1066-RD-CPH-Sewage-240	ERR3563036	DTU2018-1625-PRJ1066-RD-CPH-Sewage-240	DTU2018-1625-PRJ1066-RD-CPH-Sewage-240		wastewater metagenome	55.6406	12.5056	Denmark	Valby	Copenhagen	2017-04-05			DTU	wastewater
Illumina	paired	Illumina NextSeq 550	300	/home/projects/cge/data/cge_private/FOOD_seqdata/NextSeq/NextSeq_083/FoodQCPipeline_tmp/conc_fqs/DTU2019-208-PRJ1066-RA-CPH-Sewage-241_R1_001.fq.gz	/home/projects/cge/data/cge_private/FOOD_seqdata/NextSeq/NextSeq_083/FoodQCPipeline_tmp/conc_fqs/DTU2019-208-PRJ1066-RA-CPH-Sewage-241_R2_001.fq.gz	DTU2019-208-PRJ1066-RA-CPH-Sewage-241	ERR3563037	DTU2019-208-PRJ1066-RA-CPH-Sewage-241	DTU2019-208-PRJ1066-RA-CPH-Sewage-241		wastewater metagenome	55.6083	12.4503	Denmark	Avedoere	Copenhagen	2017-04-11			DTU	wastewater
Illumina	paired	Illumina NextSeq 550	300	/home/projects/cge/data/cge_private/FOOD_seqdata/NextSeq/NextSeq_083/FoodQCPipeline_tmp/conc_fqs/DTU2019-209-PRJ1066-RL-CPH-Sewage-243_R1_001.fq.gz	/home/projects/cge/data/cge_private/FOOD_seqdata/NextSeq/NextSeq_083/FoodQCPipeline_tmp/conc_fqs/DTU2019-209-PRJ1066-RL-CPH-Sewage-243_R2_001.fq.gz	DTU2019-209-PRJ1066-RL-CPH-Sewage-243	ERR3563038	DTU2019-209-PRJ1066-RL-CPH-Sewage-243	DTU2019-209-PRJ1066-RL-CPH-Sewage-243		wastewater metagenome	55.695	12.6147	Denmark	Amager	Copenhagen	2017-04-20			DTU	wastewater
Illumina	paired	Illumina NextSeq 550	300	/home/projects/cge/data/cge_private/FOOD_seqdata/NextSeq/NextSeq_083/FoodQCPipeline_tmp/conc_fqs/DTU2019-210-PRJ1066-RD-CPH-Sewage-245_R1_001.fq.gz	/home/projects/cge/data/cge_private/FOOD_seqdata/NextSeq/NextSeq_083/FoodQCPipeline_tmp/conc_fqs/DTU2019-210-PRJ1066-RD-CPH-Sewage-245_R2_001.fq.gz	DTU2019-210-PRJ1066-RD-CPH-Sewage-245	ERR3563039	DTU2019-210-PRJ1066-RD-CPH-Sewage-245	DTU2019-210-PRJ1066-RD-CPH-Sewage-245		wastewater metagenome	55.6406	12.5056	Denmark	Valby	Copenhagen	2017-04-24			DTU	wastewater
Illumina	paired	Illumina NextSeq 550	300	/home/projects/cge/data/cge_private/FOOD_seqdata/NextSeq/NextSeq_083/FoodQCPipeline_tmp/conc_fqs/DTU2019-211-PRJ1066-RD-CPH-Sewage-246_R1_001.fq.gz	/home/projects/cge/data/cge_private/FOOD_seqdata/NextSeq/NextSeq_083/FoodQCPipeline_tmp/conc_fqs/DTU2019-211-PRJ1066-RD-CPH-Sewage-246_R2_001.fq.gz	DTU2019-211-PRJ1066-RD-CPH-Sewage-246	ERR3563040	DTU2019-211-PRJ1066-RD-CPH-Sewage-246	DTU2019-211-PRJ1066-RD-CPH-Sewage-246		wastewater metagenome	55.6406	12.5056	Denmark	Valby	Copenhagen	2017-04-07			DTU	wastewater
Illumina	paired	Illumina NextSeq 550	300	/home/projects/cge/data/cge_private/FOOD_seqdata/NextSeq/NextSeq_083/FoodQCPipeline_tmp/conc_fqs/DTU2019-212-PRJ1066-RD-CPH-Sewage-248_R1_001.fq.gz	/home/projects/cge/data/cge_private/FOOD_seqdata/NextSeq/NextSeq_083/FoodQCPipeline_tmp/conc_fqs/DTU2019-212-PRJ1066-RD-CPH-Sewage-248_R2_001.fq.gz	DTU2019-212-PRJ1066-RD-CPH-Sewage-248	ERR3563041	DTU2019-212-PRJ1066-RD-CPH-Sewage-248	DTU2019-212-PRJ1066-RD-CPH-Sewage-248		wastewater metagenome	55.6406	12.5056	Denmark	Valby	Copenhagen	2017-04-20			DTU	wastewater
Illumina	paired	Illumina NextSeq 550	300	/home/projects/cge/data/cge_private/FOOD_seqdata/NextSeq/NextSeq_056/FoodQCPipeline_tmp/conc_fqs/DTU2018-1605-PRJ1066-RD-CPH-Sewage-249_R1_001.fq.gz	/home/projects/cge/data/cge_private/FOOD_seqdata/NextSeq/NextSeq_056/FoodQCPipeline_tmp/conc_fqs/DTU2018-1605-PRJ1066-RD-CPH-Sewage-249_R2_001.fq.gz	DTU2018-1605-PRJ1066-RD-CPH-Sewage-249	ERR3563042	DTU2018-1605-PRJ1066-RD-CPH-Sewage-249	DTU2018-1605-PRJ1066-RD-CPH-Sewage-249		wastewater metagenome	55.6406	12.5056	Denmark	Valby	Copenhagen	2017-05-04			DTU	wastewater
Illumina	paired	Illumina NextSeq 550	300	/home/projects/cge/data/cge_private/FOOD_seqdata/NextSeq/NextSeq_056/FoodQCPipeline_tmp/conc_fqs/DTU2018-1606-PRJ1066-RD-CPH-Sewage-250_R1_001.fq.gz	/home/projects/cge/data/cge_private/FOOD_seqdata/NextSeq/NextSeq_056/FoodQCPipeline_tmp/conc_fqs/DTU2018-1606-PRJ1066-RD-CPH-Sewage-250_R2_001.fq.gz	DTU2018-1606-PRJ1066-RD-CPH-Sewage-250	ERR3563043	DTU2018-1606-PRJ1066-RD-CPH-Sewage-250	DTU2018-1606-PRJ1066-RD-CPH-Sewage-250		wastewater metagenome	55.6406	12.5056	Denmark	Valby	Copenhagen	2017-05-06			DTU	wastewater
Illumina	paired	Illumina NextSeq 550	300	/home/projects/cge/data/cge_private/FOOD_seqdata/NextSeq/NextSeq_057_retry/FoodQCPipeline_tmp/conc_fqs/DTU2018-1607-PRJ1066-RD-CPH-Sewage-251_R1_001.fq.gz	/home/projects/cge/data/cge_private/FOOD_seqdata/NextSeq/NextSeq_057_retry/FoodQCPipeline_tmp/conc_fqs/DTU2018-1607-PRJ1066-RD-CPH-Sewage-251_R2_001.fq.gz	DTU2018-1607-PRJ1066-RD-CPH-Sewage-251	ERR3563044	DTU2018-1607-PRJ1066-RD-CPH-Sewage-251	DTU2018-1607-PRJ1066-RD-CPH-Sewage-251		wastewater metagenome	55.6406	12.5056	Denmark	Valby	Copenhagen	2017-05-09			DTU	wastewater
Illumina	paired	Illumina NextSeq 550	300	/home/projects/cge/data/cge_private/FOOD_seqdata/NextSeq/NextSeq_054/FoodQCPipeline_tmp/conc_fqs/DTU2018-100-PRJ1066-RL-CPH-Sewage-252_R1_001.fq.gz	/home/projects/cge/data/cge_private/FOOD_seqdata/NextSeq/NextSeq_054/FoodQCPipeline_tmp/conc_fqs/DTU2018-100-PRJ1066-RL-CPH-Sewage-252_R2_001.fq.gz	DTU2018-100-PRJ1066-RL-CPH-Sewage-252	ERR3563045	DTU2018-100-PRJ1066-RL-CPH-Sewage-252	DTU2018-100-PRJ1066-RL-CPH-Sewage-252		wastewater metagenome	55.695	12.6147	Denmark	Amager	Copenhagen	2017-05-09			DTU	wastewater
Illumina	paired	Illumina NextSeq 550	300	/home/projects/cge/data/cge_private/FOOD_seqdata/NextSeq/NextSeq_056/FoodQCPipeline_tmp/conc_fqs/DTU2018-1601-PRJ1066-RA-CPH-Sewage-254_R1_001.fq.gz	/home/projects/cge/data/cge_private/FOOD_seqdata/NextSeq/NextSeq_056/FoodQCPipeline_tmp/conc_fqs/DTU2018-1601-PRJ1066-RA-CPH-Sewage-254_R2_001.fq.gz	DTU2018-1601-PRJ1066-RA-CPH-Sewage-254	ERR3563046	DTU2018-1601-PRJ1066-RA-CPH-Sewage-254	DTU2018-1601-PRJ1066-RA-CPH-Sewage-254		wastewater metagenome	55.6083	12.4503	Denmark	Avedoere	Copenhagen	2017-05-16			DTU	wastewater
Illumina	paired	Illumina NextSeq 550	300	/home/projects/cge/data/cge_private/FOOD_seqdata/NextSeq/NextSeq_095_CPHsewage/FoodQCPipeline_tmp/conc_fqs/DTU2019-555-PRJ1066-RD-CPH-Sewage-265_R1_001.fq.gz	/home/projects/cge/data/cge_private/FOOD_seqdata/NextSeq/NextSeq_095_CPHsewage/FoodQCPipeline_tmp/conc_fqs/DTU2019-555-PRJ1066-RD-CPH-Sewage-265_R2_001.fq.gz	DTU2019-555-PRJ1066-RD-CPH-Sewage-265	ERR3563047	DTU2019-555-PRJ1066-RD-CPH-Sewage-265	DTU2019-555-PRJ1066-RD-CPH-Sewage-265		wastewater metagenome	55.6406	12.5056	Denmark	Valby	Copenhagen	2017-06-11			DTU	wastewater
Illumina	paired	Illumina NextSeq 550	300	/home/projects/cge/data/cge_private/FOOD_seqdata/NextSeq/NextSeq_061/FoodQCPipeline_tmp/conc_fqs/DTU2018-1626-PRJ1066-RD-CPH-Sewage-271_R1_001.fq.gz	/home/projects/cge/data/cge_private/FOOD_seqdata/NextSeq/NextSeq_061/FoodQCPipeline_tmp/conc_fqs/DTU2018-1626-PRJ1066-RD-CPH-Sewage-271_R2_001.fq.gz	DTU2018-1626-PRJ1066-RD-CPH-Sewage-271	ERR3563048	DTU2018-1626-PRJ1066-RD-CPH-Sewage-271	DTU2018-1626-PRJ1066-RD-CPH-Sewage-271		wastewater metagenome	55.6406	12.5056	Denmark	Valby	Copenhagen	2017-07-01			DTU	wastewater
Illumina	paired	Illumina NextSeq 550	300	/home/projects/cge/data/cge_private/FOOD_seqdata/NextSeq/NextSeq_058_CPHsewage/FoodQCPipeline_tmp/conc_fqs/DTU2018-1614-PRJ1066-RA-CPH-ReSewage-274_R1_001.fq.gz	/home/projects/cge/data/cge_private/FOOD_seqdata/NextSeq/NextSeq_058_CPHsewage/FoodQCPipeline_tmp/conc_fqs/DTU2018-1614-PRJ1066-RA-CPH-ReSewage-274_R2_001.fq.gz	DTU2018-1614-PRJ1066-RA-CPH-ReSewage-274	ERR3563049	DTU2018-1614-PRJ1066-RA-CPH-ReSewage-274	DTU2018-1614-PRJ1066-RA-CPH-ReSewage-274		wastewater metagenome	55.6083	12.4503	Denmark	Avedoere	Copenhagen	2017-07-05			DTU	wastewater
Illumina	paired	Illumina NextSeq 550	300	/home/projects/cge/data/cge_private/FOOD_seqdata/NextSeq/NextSeq_060/FoodQCPipeline_tmp/conc_fqs/DTU2018-1620-PRJ1066-RL-CPH-Sewage-275_R1_001.fq.gz	/home/projects/cge/data/cge_private/FOOD_seqdata/NextSeq/NextSeq_060/FoodQCPipeline_tmp/conc_fqs/DTU2018-1620-PRJ1066-RL-CPH-Sewage-275_R2_001.fq.gz	DTU2018-1620-PRJ1066-RL-CPH-Sewage-275	ERR3563050	DTU2018-1620-PRJ1066-RL-CPH-Sewage-275	DTU2018-1620-PRJ1066-RL-CPH-Sewage-275		wastewater metagenome	55.695	12.6147	Denmark	Amager	Copenhagen	2017-07-05			DTU	wastewater
Illumina	paired	Illumina NextSeq 550	300	/home/projects/cge/data/cge_private/FOOD_seqdata/NextSeq/NextSeq_095_CPHsewage/FoodQCPipeline_tmp/conc_fqs/DTU2019-556-PRJ1066-RD-CPH-Sewage-277_R1_001.fq.gz	/home/projects/cge/data/cge_private/FOOD_seqdata/NextSeq/NextSeq_095_CPHsewage/FoodQCPipeline_tmp/conc_fqs/DTU2019-556-PRJ1066-RD-CPH-Sewage-277_R2_001.fq.gz	DTU2019-556-PRJ1066-RD-CPH-Sewage-277	ERR3563051	DTU2019-556-PRJ1066-RD-CPH-Sewage-277	DTU2019-556-PRJ1066-RD-CPH-Sewage-277		wastewater metagenome	55.6406	12.5056	Denmark	Valby	Copenhagen	2017-07-11			DTU	wastewater
Illumina	paired	Illumina NextSeq 550	300	/home/projects/cge/data/cge_private/FOOD_seqdata/NextSeq/NextSeq_095_CPHsewage/FoodQCPipeline_tmp/conc_fqs/DTU2019-561-PRJ1066-RD-CPH-Sewage-280_R1_001.fq.gz	/home/projects/cge/data/cge_private/FOOD_seqdata/NextSeq/NextSeq_095_CPHsewage/FoodQCPipeline_tmp/conc_fqs/DTU2019-561-PRJ1066-RD-CPH-Sewage-280_R2_001.fq.gz	DTU2019-561-PRJ1066-RD-CPH-Sewage-280	ERR3563052	DTU2019-561-PRJ1066-RD-CPH-Sewage-280	DTU2019-561-PRJ1066-RD-CPH-Sewage-280		wastewater metagenome	55.6406	12.5056	Denmark	Valby	Copenhagen	2017-07-18			DTU	wastewater
Illumina	paired	Illumina NextSeq 550	300	/home/projects/cge/data/cge_private/FOOD_seqdata/NextSeq/NextSeq_095_CPHsewage/FoodQCPipeline_tmp/conc_fqs/DTU2019-562-PRJ1066-RD-CPH-Sewage-283_R1_001.fq.gz	/home/projects/cge/data/cge_private/FOOD_seqdata/NextSeq/NextSeq_095_CPHsewage/FoodQCPipeline_tmp/conc_fqs/DTU2019-562-PRJ1066-RD-CPH-Sewage-283_R2_001.fq.gz	DTU2019-562-PRJ1066-RD-CPH-Sewage-283	ERR3563053	DTU2019-562-PRJ1066-RD-CPH-Sewage-283	DTU2019-562-PRJ1066-RD-CPH-Sewage-283		wastewater metagenome	55.6406	12.5056	Denmark	Valby	Copenhagen	2017-07-27			DTU	wastewater
Illumina	paired	Illumina NextSeq 550	300	/home/projects/cge/data/cge_private/FOOD_seqdata/NextSeq/NextSeq_089/FoodQCPipeline_tmp/conc_fqs/DTU2019-397-PRJ1066-RL-CPH-Sewage-285_R1_001.fq.gz	/home/projects/cge/data/cge_private/FOOD_seqdata/NextSeq/NextSeq_089/FoodQCPipeline_tmp/conc_fqs/DTU2019-397-PRJ1066-RL-CPH-Sewage-285_R2_001.fq.gz	DTU2019-397-PRJ1066-RL-CPH-Sewage-285	ERR3563054	DTU2019-397-PRJ1066-RL-CPH-Sewage-285	DTU2019-397-PRJ1066-RL-CPH-Sewage-285		wastewater metagenome	55.695	12.6147	Denmark	Amager	Copenhagen	2017-08-08			DTU	wastewater
Illumina	paired	Illumina NextSeq 550	300	/home/projects/cge/data/cge_private/FOOD_seqdata/NextSeq/NextSeq_089/FoodQCPipeline_tmp/conc_fqs/DTU2019-398-PRJ1066-RA-CPH-Sewage-286_R1_001.fq.gz	/home/projects/cge/data/cge_private/FOOD_seqdata/NextSeq/NextSeq_089/FoodQCPipeline_tmp/conc_fqs/DTU2019-398-PRJ1066-RA-CPH-Sewage-286_R2_001.fq.gz	DTU2019-398-PRJ1066-RA-CPH-Sewage-286	ERR3563055	DTU2019-398-PRJ1066-RA-CPH-Sewage-286	DTU2019-398-PRJ1066-RA-CPH-Sewage-286		wastewater metagenome	55.6083	12.4503	Denmark	Avedoere	Copenhagen	2017-08-08			DTU	wastewater
Illumina	paired	Illumina NextSeq 550	300	/home/projects/cge/data/cge_private/FOOD_seqdata/NextSeq/NextSeq_089/FoodQCPipeline_tmp/conc_fqs/DTU2019-399-PRJ1066-RD-CPH-Sewage-287_R1_001.fq.gz	/home/projects/cge/data/cge_private/FOOD_seqdata/NextSeq/NextSeq_089/FoodQCPipeline_tmp/conc_fqs/DTU2019-399-PRJ1066-RD-CPH-Sewage-287_R2_001.fq.gz	DTU2019-399-PRJ1066-RD-CPH-Sewage-287	ERR3563056	DTU2019-399-PRJ1066-RD-CPH-Sewage-287	DTU2019-399-PRJ1066-RD-CPH-Sewage-287		wastewater metagenome	55.6406	12.5056	Denmark	Valby	Copenhagen	2017-08-09			DTU	wastewater
Illumina	paired	Illumina NextSeq 550	300	/home/projects/cge/data/cge_private/FOOD_seqdata/NextSeq/NextSeq_095_CPHsewage/FoodQCPipeline_tmp/conc_fqs/DTU2019-567-PRJ1066-RD-CPH-Sewage-293_R1_001.fq.gz	/home/projects/cge/data/cge_private/FOOD_seqdata/NextSeq/NextSeq_095_CPHsewage/FoodQCPipeline_tmp/conc_fqs/DTU2019-567-PRJ1066-RD-CPH-Sewage-293_R2_001.fq.gz	DTU2019-567-PRJ1066-RD-CPH-Sewage-293	ERR3563057	DTU2019-567-PRJ1066-RD-CPH-Sewage-293	DTU2019-567-PRJ1066-RD-CPH-Sewage-293		wastewater metagenome	55.6406	12.5056	Denmark	Valby	Copenhagen	2017-08-23			DTU	wastewater
Illumina	paired	Illumina NextSeq 550	300	/home/projects/cge/data/cge_private/FOOD_seqdata/NextSeq/NextSeq_061/FoodQCPipeline_tmp/conc_fqs/DTU2018-1627-PRJ1066-RD-CPH-Sewage-297_R1_001.fq.gz	/home/projects/cge/data/cge_private/FOOD_seqdata/NextSeq/NextSeq_061/FoodQCPipeline_tmp/conc_fqs/DTU2018-1627-PRJ1066-RD-CPH-Sewage-297_R2_001.fq.gz	DTU2018-1627-PRJ1066-RD-CPH-Sewage-297	ERR3563058	DTU2018-1627-PRJ1066-RD-CPH-Sewage-297	DTU2018-1627-PRJ1066-RD-CPH-Sewage-297		wastewater metagenome	55.6406	12.5056	Denmark	Valby	Copenhagen	2017-09-13			DTU	wastewater
Illumina	paired	Illumina NextSeq 550	300	/home/projects/cge/data/cge_private/FOOD_seqdata/NextSeq/NextSeq_060/FoodQCPipeline_tmp/conc_fqs/DTU2018-1621-PRJ1066-RL-CPH-Sewage-298_R1_001.fq.gz	/home/projects/cge/data/cge_private/FOOD_seqdata/NextSeq/NextSeq_060/FoodQCPipeline_tmp/conc_fqs/DTU2018-1621-PRJ1066-RL-CPH-Sewage-298_R2_001.fq.gz	DTU2018-1621-PRJ1066-RL-CPH-Sewage-298	ERR3563059	DTU2018-1621-PRJ1066-RL-CPH-Sewage-298	DTU2018-1621-PRJ1066-RL-CPH-Sewage-298		wastewater metagenome	55.695	12.6147	Denmark	Amager	Copenhagen	2017-09-13			DTU	wastewater
Illumina	paired	Illumina NextSeq 550	300	/home/projects/cge/data/cge_private/FOOD_seqdata/NextSeq/NextSeq_058_CPHsewage/FoodQCPipeline_tmp/conc_fqs/DTU2018-1615-PRJ1066-RA-CPH-ReSewage-300_R1_001.fq.gz	/home/projects/cge/data/cge_private/FOOD_seqdata/NextSeq/NextSeq_058_CPHsewage/FoodQCPipeline_tmp/conc_fqs/DTU2018-1615-PRJ1066-RA-CPH-ReSewage-300_R2_001.fq.gz	DTU2018-1615-PRJ1066-RA-CPH-ReSewage-300	ERR3563060	DTU2018-1615-PRJ1066-RA-CPH-ReSewage-300	DTU2018-1615-PRJ1066-RA-CPH-ReSewage-300		wastewater metagenome	55.6083	12.4503	Denmark	Avedoere	Copenhagen	2017-09-20			DTU	wastewater
Illumina	paired	Illumina NextSeq 550	300	/home/projects/cge/data/cge_private/FOOD_seqdata/NextSeq/NextSeq_095_CPHsewage/FoodQCPipeline_tmp/conc_fqs/DTU2019-568-PRJ1066-RD-CPH-Sewage-306_R1_001.fq.gz	/home/projects/cge/data/cge_private/FOOD_seqdata/NextSeq/NextSeq_095_CPHsewage/FoodQCPipeline_tmp/conc_fqs/DTU2019-568-PRJ1066-RD-CPH-Sewage-306_R2_001.fq.gz	DTU2019-568-PRJ1066-RD-CPH-Sewage-306	ERR3563061	DTU2019-568-PRJ1066-RD-CPH-Sewage-306	DTU2019-568-PRJ1066-RD-CPH-Sewage-306		wastewater metagenome	55.6406	12.5056	Denmark	Valby	Copenhagen	2017-10-05			DTU	wastewater
Illumina	paired	Illumina NextSeq 550	300	/home/projects/cge/data/cge_private/FOOD_seqdata/NextSeq/NextSeq_056/FoodQCPipeline_tmp/conc_fqs/DTU2018-1602-PRJ1066-RA-CPH-Sewage-312_R1_001.fq.gz	/home/projects/cge/data/cge_private/FOOD_seqdata/NextSeq/NextSeq_056/FoodQCPipeline_tmp/conc_fqs/DTU2018-1602-PRJ1066-RA-CPH-Sewage-312_R2_001.fq.gz	DTU2018-1602-PRJ1066-RA-CPH-Sewage-312	ERR3563062	DTU2018-1602-PRJ1066-RA-CPH-Sewage-312	DTU2018-1602-PRJ1066-RA-CPH-Sewage-312		wastewater metagenome	55.6083	12.4503	Denmark	Avedoere	Copenhagen	2017-10-18			DTU	wastewater
Illumina	paired	Illumina NextSeq 550	300	/home/projects/cge/data/cge_private/FOOD_seqdata/NextSeq/NextSeq_057_retry/FoodQCPipeline_tmp/conc_fqs/DTU2018-1608-PRJ1066-RD-CPH-Sewage-315_R1_001.fq.gz	/home/projects/cge/data/cge_private/FOOD_seqdata/NextSeq/NextSeq_057_retry/FoodQCPipeline_tmp/conc_fqs/DTU2018-1608-PRJ1066-RD-CPH-Sewage-315_R2_001.fq.gz	DTU2018-1608-PRJ1066-RD-CPH-Sewage-315	ERR3563063	DTU2018-1608-PRJ1066-RD-CPH-Sewage-315	DTU2018-1608-PRJ1066-RD-CPH-Sewage-315		wastewater metagenome	55.6406	12.5056	Denmark	Valby	Copenhagen	2017-10-27			DTU	wastewater
Illumina	paired	Illumina NextSeq 550	300	/home/projects/cge/data/cge_private/FOOD_seqdata/NextSeq/NextSeq_054/FoodQCPipeline_tmp/conc_fqs/DTU2018-1597-PRJ1066-RL-CPH-Sewage-316_R1_001.fq.gz	/home/projects/cge/data/cge_private/FOOD_seqdata/NextSeq/NextSeq_054/FoodQCPipeline_tmp/conc_fqs/DTU2018-1597-PRJ1066-RL-CPH-Sewage-316_R2_001.fq.gz	DTU2018-1597-PRJ1066-RL-CPH-Sewage-316	ERR3563064	DTU2018-1597-PRJ1066-RL-CPH-Sewage-316	DTU2018-1597-PRJ1066-RL-CPH-Sewage-316		wastewater metagenome	55.695	12.6147	Denmark	Amager	Copenhagen	2017-10-30			DTU	wastewater
Illumina	paired	Illumina NextSeq 550	300	/home/projects/cge/data/cge_private/FOOD_seqdata/NextSeq/NextSeq_057_retry/FoodQCPipeline_tmp/conc_fqs/DTU2018-1609-PRJ1066-RD-CPH-Sewage-317_R1_001.fq.gz	/home/projects/cge/data/cge_private/FOOD_seqdata/NextSeq/NextSeq_057_retry/FoodQCPipeline_tmp/conc_fqs/DTU2018-1609-PRJ1066-RD-CPH-Sewage-317_R2_001.fq.gz	DTU2018-1609-PRJ1066-RD-CPH-Sewage-317	ERR3563065	DTU2018-1609-PRJ1066-RD-CPH-Sewage-317	DTU2018-1609-PRJ1066-RD-CPH-Sewage-317		wastewater metagenome	55.6406	12.5056	Denmark	Valby	Copenhagen	2017-11-01			DTU	wastewater
Illumina	paired	Illumina NextSeq 550	300	/home/projects/cge/data/cge_private/FOOD_seqdata/NextSeq/NextSeq_057_retry/FoodQCPipeline_tmp/conc_fqs/DTU2018-1610-PRJ1066-RD-CPH-Sewage-318-057_R1_001.fq.gz	/home/projects/cge/data/cge_private/FOOD_seqdata/NextSeq/NextSeq_057_retry/FoodQCPipeline_tmp/conc_fqs/DTU2018-1610-PRJ1066-RD-CPH-Sewage-318-057_R2_001.fq.gz	DTU2018-1610-PRJ1066-RD-CPH-Sewage-318-057	ERR3563066	DTU2018-1610-PRJ1066-RD-CPH-Sewage-318-057	DTU2018-1610-PRJ1066-RD-CPH-Sewage-318-057		wastewater metagenome	55.6406	12.5056	Denmark	Valby	Copenhagen	2017-11-04			DTU	wastewater
Illumina	paired	Illumina NextSeq 550	300	/home/projects/cge/data/cge_private/FOOD_seqdata/NextSeq/NextSeq_054/FoodQCPipeline_tmp/conc_fqs/DTU2018-1598-PRJ1066-RL-CPH-Sewage-319_R1_001.fq.gz	/home/projects/cge/data/cge_private/FOOD_seqdata/NextSeq/NextSeq_054/FoodQCPipeline_tmp/conc_fqs/DTU2018-1598-PRJ1066-RL-CPH-Sewage-319_R2_001.fq.gz	DTU2018-1598-PRJ1066-RL-CPH-Sewage-319	ERR3563067	DTU2018-1598-PRJ1066-RL-CPH-Sewage-319	DTU2018-1598-PRJ1066-RL-CPH-Sewage-319		wastewater metagenome	55.695	12.6147	Denmark	Amager	Copenhagen	2017-11-04			DTU	wastewater
Illumina	paired	Illumina NextSeq 550	300	/home/projects/cge/data/cge_private/FOOD_seqdata/NextSeq/NextSeq_097_CPHsewage/FoodQCPipeline_tmp/conc_fqs/DTU2019-557-PRJ1066-RD-CPH-Sewage-327_R1_001.fq.gz	/home/projects/cge/data/cge_private/FOOD_seqdata/NextSeq/NextSeq_097_CPHsewage/FoodQCPipeline_tmp/conc_fqs/DTU2019-557-PRJ1066-RD-CPH-Sewage-327_R2_001.fq.gz	DTU2019-557-PRJ1066-RD-CPH-Sewage-327	ERR3563068	DTU2019-557-PRJ1066-RD-CPH-Sewage-327	DTU2019-557-PRJ1066-RD-CPH-Sewage-327		wastewater metagenome	55.6406	12.5056	Denmark	Valby	Copenhagen	2017-12-04			DTU	wastewater
Illumina	paired	Illumina NextSeq 550	300	/home/projects/cge/data/cge_private/FOOD_seqdata/NextSeq/NextSeq_058_CPHsewage/FoodQCPipeline_tmp/conc_fqs/DTU2018-1616-PRJ1066-RA-CPH-ReSewage-340_R1_001.fq.gz	/home/projects/cge/data/cge_private/FOOD_seqdata/NextSeq/NextSeq_058_CPHsewage/FoodQCPipeline_tmp/conc_fqs/DTU2018-1616-PRJ1066-RA-CPH-ReSewage-340_R2_001.fq.gz	DTU2018-1616-PRJ1066-RA-CPH-ReSewage-340	ERR3563069	DTU2018-1616-PRJ1066-RA-CPH-ReSewage-340	DTU2018-1616-PRJ1066-RA-CPH-ReSewage-340		wastewater metagenome	55.6083	12.4503	Denmark	Avedoere	Copenhagen	2018-01-02			DTU	wastewater
Illumina	paired	Illumina NextSeq 550	300	/home/projects/cge/data/cge_private/FOOD_seqdata/NextSeq/NextSeq_060/FoodQCPipeline_tmp/conc_fqs/DTU2018-1622-PRJ1066-RL-CPH-Sewage-341_R1_001.fq.gz	/home/projects/cge/data/cge_private/FOOD_seqdata/NextSeq/NextSeq_060/FoodQCPipeline_tmp/conc_fqs/DTU2018-1622-PRJ1066-RL-CPH-Sewage-341_R2_001.fq.gz	DTU2018-1622-PRJ1066-RL-CPH-Sewage-341	ERR3563070	DTU2018-1622-PRJ1066-RL-CPH-Sewage-341	DTU2018-1622-PRJ1066-RL-CPH-Sewage-341		wastewater metagenome	55.695	12.6147	Denmark	Amager	Copenhagen	2018-01-02			DTU	wastewater
Illumina	paired	Illumina NextSeq 550	300	/home/projects/cge/data/cge_private/FOOD_seqdata/NextSeq/NextSeq_061/FoodQCPipeline_tmp/conc_fqs/DTU2018-1628-PRJ1066-RD-CPH-Sewage-343_R1_001.fq.gz	/home/projects/cge/data/cge_private/FOOD_seqdata/NextSeq/NextSeq_061/FoodQCPipeline_tmp/conc_fqs/DTU2018-1628-PRJ1066-RD-CPH-Sewage-343_R2_001.fq.gz	DTU2018-1628-PRJ1066-RD-CPH-Sewage-343	ERR3563071	DTU2018-1628-PRJ1066-RD-CPH-Sewage-343	DTU2018-1628-PRJ1066-RD-CPH-Sewage-343		wastewater metagenome	55.6406	12.5056	Denmark	Valby	Copenhagen	2018-01-15			DTU	wastewater
Illumina	paired	Illumina NextSeq 550	300	/home/projects/cge/data/cge_private/FOOD_seqdata/NextSeq/NextSeq_097_CPHsewage/FoodQCPipeline_tmp/conc_fqs/DTU2019-558-PRJ1066-RD-CPH-Sewage-354_R1_001.fq.gz	/home/projects/cge/data/cge_private/FOOD_seqdata/NextSeq/NextSeq_097_CPHsewage/FoodQCPipeline_tmp/conc_fqs/DTU2019-558-PRJ1066-RD-CPH-Sewage-354_R2_001.fq.gz	DTU2019-558-PRJ1066-RD-CPH-Sewage-354	ERR3563072	DTU2019-558-PRJ1066-RD-CPH-Sewage-354	DTU2019-558-PRJ1066-RD-CPH-Sewage-354		wastewater metagenome	55.6406	12.5056	Denmark	Valby	Copenhagen	2018-02-02			DTU	wastewater
Illumina	paired	Illumina NextSeq 550	300	/home/projects/cge/data/cge_private/FOOD_seqdata/NextSeq/NextSeq_097_CPHsewage/FoodQCPipeline_tmp/conc_fqs/DTU2019-563-PRJ1066-RD-CPH-Sewage-360_R1_001.fq.gz	/home/projects/cge/data/cge_private/FOOD_seqdata/NextSeq/NextSeq_097_CPHsewage/FoodQCPipeline_tmp/conc_fqs/DTU2019-563-PRJ1066-RD-CPH-Sewage-360_R2_001.fq.gz	DTU2019-563-PRJ1066-RD-CPH-Sewage-360	ERR3563073	DTU2019-563-PRJ1066-RD-CPH-Sewage-360	DTU2019-563-PRJ1066-RD-CPH-Sewage-360		wastewater metagenome	55.6406	12.5056	Denmark	Valby	Copenhagen	2018-02-13			DTU	wastewater
Illumina	paired	Illumina NextSeq 550	300	/home/projects/cge/data/cge_private/FOOD_seqdata/NextSeq/NextSeq_084/FoodQCPipeline_tmp/conc_fqs/DTU2019-213-PRJ1066-RA-CPH-Sewage-366_R1_001.fq.gz	/home/projects/cge/data/cge_private/FOOD_seqdata/NextSeq/NextSeq_084/FoodQCPipeline_tmp/conc_fqs/DTU2019-213-PRJ1066-RA-CPH-Sewage-366_R2_001.fq.gz	DTU2019-213-PRJ1066-RA-CPH-Sewage-366	ERR3563074	DTU2019-213-PRJ1066-RA-CPH-Sewage-366	DTU2019-213-PRJ1066-RA-CPH-Sewage-366		wastewater metagenome	55.6083	12.4503	Denmark	Avedoere	Copenhagen	2018-02-26			DTU	wastewater
Illumina	paired	Illumina NextSeq 550	300	/home/projects/cge/data/cge_private/FOOD_seqdata/NextSeq/NextSeq_084/FoodQCPipeline_tmp/conc_fqs/DTU2019-214-PRJ1066-RL-CPH-Sewage-367_R1_001.fq.gz	/home/projects/cge/data/cge_private/FOOD_seqdata/NextSeq/NextSeq_084/FoodQCPipeline_tmp/conc_fqs/DTU2019-214-PRJ1066-RL-CPH-Sewage-367_R2_001.fq.gz	DTU2019-214-PRJ1066-RL-CPH-Sewage-367	ERR3563075	DTU2019-214-PRJ1066-RL-CPH-Sewage-367	DTU2019-214-PRJ1066-RL-CPH-Sewage-367		wastewater metagenome	55.695	12.6147	Denmark	Amager	Copenhagen	2018-02-26			DTU	wastewater
Illumina	paired	Illumina NextSeq 550	300	/home/projects/cge/data/cge_private/FOOD_seqdata/NextSeq/NextSeq_084/FoodQCPipeline_tmp/conc_fqs/DTU2019-215-PRJ1066-RD-CPH-Sewage-368_R1_001.fq.gz	/home/projects/cge/data/cge_private/FOOD_seqdata/NextSeq/NextSeq_084/FoodQCPipeline_tmp/conc_fqs/DTU2019-215-PRJ1066-RD-CPH-Sewage-368_R2_001.fq.gz	DTU2019-215-PRJ1066-RD-CPH-Sewage-368	ERR3563076	DTU2019-215-PRJ1066-RD-CPH-Sewage-368	DTU2019-215-PRJ1066-RD-CPH-Sewage-368		wastewater metagenome	55.6406	12.5056	Denmark	Valby	Copenhagen	2018-02-26			DTU	wastewater
Illumina	paired	Illumina NextSeq 550	300	/home/projects/cge/data/cge_private/FOOD_seqdata/NextSeq/NextSeq_084/FoodQCPipeline_tmp/conc_fqs/DTU2019-216-PRJ1066-RL-CPH-Sewage-369_R1_001.fq.gz	/home/projects/cge/data/cge_private/FOOD_seqdata/NextSeq/NextSeq_084/FoodQCPipeline_tmp/conc_fqs/DTU2019-216-PRJ1066-RL-CPH-Sewage-369_R2_001.fq.gz	DTU2019-216-PRJ1066-RL-CPH-Sewage-369	ERR3563077	DTU2019-216-PRJ1066-RL-CPH-Sewage-369	DTU2019-216-PRJ1066-RL-CPH-Sewage-369		wastewater metagenome	55.695	12.6147	Denmark	Amager	Copenhagen	2018-03-01			DTU	wastewater
Illumina	paired	Illumina NextSeq 550	300	/home/projects/cge/data/cge_private/FOOD_seqdata/NextSeq/NextSeq_061/FoodQCPipeline_tmp/conc_fqs/DTU2018-1629-PRJ1066-RD-CPH-Sewage-370_R1_001.fq.gz	/home/projects/cge/data/cge_private/FOOD_seqdata/NextSeq/NextSeq_061/FoodQCPipeline_tmp/conc_fqs/DTU2018-1629-PRJ1066-RD-CPH-Sewage-370_R2_001.fq.gz	DTU2018-1629-PRJ1066-RD-CPH-Sewage-370	ERR3563078	DTU2018-1629-PRJ1066-RD-CPH-Sewage-370	DTU2018-1629-PRJ1066-RD-CPH-Sewage-370		wastewater metagenome	55.6406	12.5056	Denmark	Valby	Copenhagen	2018-03-01			DTU	wastewater
Illumina	paired	Illumina NextSeq 550	300	/home/projects/cge/data/cge_private/FOOD_seqdata/NextSeq/NextSeq_058_CPHsewage/FoodQCPipeline_tmp/conc_fqs/DTU2018-1617-PRJ1066-RA-CPH-eSewage-371_R1_001.fq.gz	/home/projects/cge/data/cge_private/FOOD_seqdata/NextSeq/NextSeq_058_CPHsewage/FoodQCPipeline_tmp/conc_fqs/DTU2018-1617-PRJ1066-RA-CPH-eSewage-371_R2_001.fq.gz	DTU2018-1617-PRJ1066-RA-CPH-eSewage-371	ERR3563079	DTU2018-1617-PRJ1066-RA-CPH-eSewage-371	DTU2018-1617-PRJ1066-RA-CPH-eSewage-371		wastewater metagenome	55.6083	12.4503	Denmark	Avedoere	Copenhagen	2018-03-06			DTU	wastewater
Illumina	paired	Illumina NextSeq 550	300	/home/projects/cge/data/cge_private/FOOD_seqdata/NextSeq/NextSeq_060/FoodQCPipeline_tmp/conc_fqs/DTU2018-1623-PRJ1066-RL-CPH-Sewage-372_R1_001.fq.gz	/home/projects/cge/data/cge_private/FOOD_seqdata/NextSeq/NextSeq_060/FoodQCPipeline_tmp/conc_fqs/DTU2018-1623-PRJ1066-RL-CPH-Sewage-372_R2_001.fq.gz	DTU2018-1623-PRJ1066-RL-CPH-Sewage-372	ERR3563080	DTU2018-1623-PRJ1066-RL-CPH-Sewage-372	DTU2018-1623-PRJ1066-RL-CPH-Sewage-372		wastewater metagenome	55.695	12.6147	Denmark	Amager	Copenhagen	2018-03-06			DTU	wastewater
Illumina	paired	Illumina NextSeq 550	300	/home/projects/cge/data/cge_private/FOOD_seqdata/NextSeq/NextSeq_084/FoodQCPipeline_tmp/conc_fqs/DTU2019-217-PRJ1066-RD-CPH-Sewage-373_R1_001.fq.gz	/home/projects/cge/data/cge_private/FOOD_seqdata/NextSeq/NextSeq_084/FoodQCPipeline_tmp/conc_fqs/DTU2019-217-PRJ1066-RD-CPH-Sewage-373_R2_001.fq.gz	DTU2019-217-PRJ1066-RD-CPH-Sewage-373	ERR3563081	DTU2019-217-PRJ1066-RD-CPH-Sewage-373	DTU2019-217-PRJ1066-RD-CPH-Sewage-373		wastewater metagenome	55.6406	12.5056	Denmark	Valby	Copenhagen	2018-03-06			DTU	wastewater
Illumina	paired	Illumina NextSeq 550	300	/home/projects/cge/data/cge_private/FOOD_seqdata/NextSeq/NextSeq_084/FoodQCPipeline_tmp/conc_fqs/DTU2019-218-PRJ1066-RA-CPH-Sewage-374_R1_001.fq.gz	/home/projects/cge/data/cge_private/FOOD_seqdata/NextSeq/NextSeq_084/FoodQCPipeline_tmp/conc_fqs/DTU2019-218-PRJ1066-RA-CPH-Sewage-374_R2_001.fq.gz	DTU2019-218-PRJ1066-RA-CPH-Sewage-374	ERR3563082	DTU2019-218-PRJ1066-RA-CPH-Sewage-374	DTU2019-218-PRJ1066-RA-CPH-Sewage-374		wastewater metagenome	55.6083	12.4503	Denmark	Avedoere	Copenhagen	2018-03-12			DTU	wastewater
Illumina	paired	Illumina NextSeq 550	300	/home/projects/cge/data/cge_private/FOOD_seqdata/NextSeq/NextSeq_085/FoodQCPipeline_tmp/conc_fqs/DTU2019-219-PRJ1066-RL-CPH-Sewage-375_R1_001.fq.gz	/home/projects/cge/data/cge_private/FOOD_seqdata/NextSeq/NextSeq_085/FoodQCPipeline_tmp/conc_fqs/DTU2019-219-PRJ1066-RL-CPH-Sewage-375_R2_001.fq.gz	DTU2019-219-PRJ1066-RL-CPH-Sewage-375	ERR3563083	DTU2019-219-PRJ1066-RL-CPH-Sewage-375	DTU2019-219-PRJ1066-RL-CPH-Sewage-375		wastewater metagenome	55.695	12.6147	Denmark	Amager	Copenhagen	2018-03-12			DTU	wastewater
Illumina	paired	Illumina NextSeq 550	300	/home/projects/cge/data/cge_private/FOOD_seqdata/NextSeq/NextSeq_085/FoodQCPipeline_tmp/conc_fqs/DTU2019-220-PRJ1066-RD-CPH-Sewage-376_R1_001.fq.gz	/home/projects/cge/data/cge_private/FOOD_seqdata/NextSeq/NextSeq_085/FoodQCPipeline_tmp/conc_fqs/DTU2019-220-PRJ1066-RD-CPH-Sewage-376_R2_001.fq.gz	DTU2019-220-PRJ1066-RD-CPH-Sewage-376	ERR3563084	DTU2019-220-PRJ1066-RD-CPH-Sewage-376	DTU2019-220-PRJ1066-RD-CPH-Sewage-376		wastewater metagenome	55.6406	12.5056	Denmark	Valby	Copenhagen	2018-03-12			DTU	wastewater
Illumina	paired	Illumina NextSeq 550	300	/home/projects/cge/data/cge_private/FOOD_seqdata/NextSeq/NextSeq_085/FoodQCPipeline_tmp/conc_fqs/DTU2019-221-PRJ1066-RL-CPH-Sewage-377_R1_001.fq.gz	/home/projects/cge/data/cge_private/FOOD_seqdata/NextSeq/NextSeq_085/FoodQCPipeline_tmp/conc_fqs/DTU2019-221-PRJ1066-RL-CPH-Sewage-377_R2_001.fq.gz	DTU2019-221-PRJ1066-RL-CPH-Sewage-377	ERR3563085	DTU2019-221-PRJ1066-RL-CPH-Sewage-377	DTU2019-221-PRJ1066-RL-CPH-Sewage-377		wastewater metagenome	55.695	12.6147	Denmark	Amager	Copenhagen	2018-03-16			DTU	wastewater
Illumina	paired	Illumina NextSeq 550	300	/home/projects/cge/data/cge_private/FOOD_seqdata/NextSeq/NextSeq_085/FoodQCPipeline_tmp/conc_fqs/DTU2019-222-PRJ1066-RD-CPH-Sewage-378_R1_001.fq.gz	/home/projects/cge/data/cge_private/FOOD_seqdata/NextSeq/NextSeq_085/FoodQCPipeline_tmp/conc_fqs/DTU2019-222-PRJ1066-RD-CPH-Sewage-378_R2_001.fq.gz	DTU2019-222-PRJ1066-RD-CPH-Sewage-378	ERR3563086	DTU2019-222-PRJ1066-RD-CPH-Sewage-378	DTU2019-222-PRJ1066-RD-CPH-Sewage-378		wastewater metagenome	55.6406	12.5056	Denmark	Valby	Copenhagen	2018-03-16			DTU	wastewater
Illumina	paired	Illumina NextSeq 550	300	/home/projects/cge/data/cge_private/FOOD_seqdata/NextSeq/NextSeq_085/FoodQCPipeline_tmp/conc_fqs/DTU2019-223-PRJ1066-RA-CPH-Sewage-379_R1_001.fq.gz	/home/projects/cge/data/cge_private/FOOD_seqdata/NextSeq/NextSeq_085/FoodQCPipeline_tmp/conc_fqs/DTU2019-223-PRJ1066-RA-CPH-Sewage-379_R2_001.fq.gz	DTU2019-223-PRJ1066-RA-CPH-Sewage-379	ERR3563087	DTU2019-223-PRJ1066-RA-CPH-Sewage-379	DTU2019-223-PRJ1066-RA-CPH-Sewage-379		wastewater metagenome	55.6083	12.4503	Denmark	Avedoere	Copenhagen	2018-03-20			DTU	wastewater
Illumina	paired	Illumina NextSeq 550	300	/home/projects/cge/data/cge_private/FOOD_seqdata/NextSeq/NextSeq_085/FoodQCPipeline_tmp/conc_fqs/DTU2019-224-PRJ1066-RL-CPH-Sewage-380_R1_001.fq.gz	/home/projects/cge/data/cge_private/FOOD_seqdata/NextSeq/NextSeq_085/FoodQCPipeline_tmp/conc_fqs/DTU2019-224-PRJ1066-RL-CPH-Sewage-380_R2_001.fq.gz	DTU2019-224-PRJ1066-RL-CPH-Sewage-380	ERR3563088	DTU2019-224-PRJ1066-RL-CPH-Sewage-380	DTU2019-224-PRJ1066-RL-CPH-Sewage-380		wastewater metagenome	55.695	12.6147	Denmark	Amager	Copenhagen	2018-03-20			DTU	wastewater
Illumina	paired	Illumina NextSeq 550	300	/home/projects/cge/data/cge_private/FOOD_seqdata/NextSeq/NextSeq_086/FoodQCPipeline_tmp/conc_fqs/DTU2019-225-PRJ1066-RD-CPH-Sewage-381_R1_001.fq.gz	/home/projects/cge/data/cge_private/FOOD_seqdata/NextSeq/NextSeq_086/FoodQCPipeline_tmp/conc_fqs/DTU2019-225-PRJ1066-RD-CPH-Sewage-381_R2_001.fq.gz	DTU2019-225-PRJ1066-RD-CPH-Sewage-381	ERR3563089	DTU2019-225-PRJ1066-RD-CPH-Sewage-381	DTU2019-225-PRJ1066-RD-CPH-Sewage-381		wastewater metagenome	55.6406	12.5056	Denmark	Valby	Copenhagen	2018-03-20			DTU	wastewater
Illumina	paired	Illumina NextSeq 550	300	/home/projects/cge/data/cge_private/FOOD_seqdata/NextSeq/NextSeq_057_retry/FoodQCPipeline_tmp/conc_fqs/DTU2018-1611-PRJ1066-RD-CPH-Sewage-392-057_R1_001.fq.gz	/home/projects/cge/data/cge_private/FOOD_seqdata/NextSeq/NextSeq_057_retry/FoodQCPipeline_tmp/conc_fqs/DTU2018-1611-PRJ1066-RD-CPH-Sewage-392-057_R2_001.fq.gz	DTU2018-1611-PRJ1066-RD-CPH-Sewage-392-057	ERR3563090	DTU2018-1611-PRJ1066-RD-CPH-Sewage-392-057	DTU2018-1611-PRJ1066-RD-CPH-Sewage-392-057		wastewater metagenome	55.6406	12.5056	Denmark	Valby	Copenhagen	2018-04-22			DTU	wastewater
Illumina	paired	Illumina NextSeq 550	300	/home/projects/cge/data/cge_private/FOOD_seqdata/NextSeq/NextSeq_056/FoodQCPipeline_tmp/conc_fqs/DTU2018-1603-PRJ1066-RA-CPH-Sewage-397_R1_001.fq.gz	/home/projects/cge/data/cge_private/FOOD_seqdata/NextSeq/NextSeq_056/FoodQCPipeline_tmp/conc_fqs/DTU2018-1603-PRJ1066-RA-CPH-Sewage-397_R2_001.fq.gz	DTU2018-1603-PRJ1066-RA-CPH-Sewage-397	ERR3563091	DTU2018-1603-PRJ1066-RA-CPH-Sewage-397	DTU2018-1603-PRJ1066-RA-CPH-Sewage-397		wastewater metagenome	55.6083	12.4503	Denmark	Avedoere	Copenhagen	2018-05-04			DTU	wastewater
Illumina	paired	Illumina NextSeq 550	300	/home/projects/cge/data/cge_private/FOOD_seqdata/NextSeq/NextSeq_057_retry/FoodQCPipeline_tmp/conc_fqs/DTU2018-1612-PRJ1066-RD-CPH-Sewage-398-057_R1_001.fq.gz	/home/projects/cge/data/cge_private/FOOD_seqdata/NextSeq/NextSeq_057_retry/FoodQCPipeline_tmp/conc_fqs/DTU2018-1612-PRJ1066-RD-CPH-Sewage-398-057_R2_001.fq.gz	DTU2018-1612-PRJ1066-RD-CPH-Sewage-398-057	ERR3563092	DTU2018-1612-PRJ1066-RD-CPH-Sewage-398-057	DTU2018-1612-PRJ1066-RD-CPH-Sewage-398-057		wastewater metagenome	55.6406	12.5056	Denmark	Valby	Copenhagen	2018-05-04			DTU	wastewater
Illumina	paired	Illumina NextSeq 550	300	/home/projects/cge/data/cge_private/FOOD_seqdata/NextSeq/NextSeq_054/FoodQCPipeline_tmp/conc_fqs/DTU2018-1599-PRJ1066-RL-CPH-Sewage-399_R1_001.fq.gz	/home/projects/cge/data/cge_private/FOOD_seqdata/NextSeq/NextSeq_054/FoodQCPipeline_tmp/conc_fqs/DTU2018-1599-PRJ1066-RL-CPH-Sewage-399_R2_001.fq.gz	DTU2018-1599-PRJ1066-RL-CPH-Sewage-399	ERR3563093	DTU2018-1599-PRJ1066-RL-CPH-Sewage-399	DTU2018-1599-PRJ1066-RL-CPH-Sewage-399		wastewater metagenome	55.695	12.6147	Denmark	Amager	Copenhagen	2018-05-04			DTU	wastewater
Illumina	paired	Illumina NextSeq 550	300	/home/projects/cge/data/cge_private/FOOD_seqdata/NextSeq/NextSeq_056/FoodQCPipeline_tmp/conc_fqs/DTU2018-1604-PRJ1066-RA-CPH-Sewage-400_R1_001.fq.gz	/home/projects/cge/data/cge_private/FOOD_seqdata/NextSeq/NextSeq_056/FoodQCPipeline_tmp/conc_fqs/DTU2018-1604-PRJ1066-RA-CPH-Sewage-400_R2_001.fq.gz	DTU2018-1604-PRJ1066-RA-CPH-Sewage-400	ERR3563094	DTU2018-1604-PRJ1066-RA-CPH-Sewage-400	DTU2018-1604-PRJ1066-RA-CPH-Sewage-400		wastewater metagenome	55.6083	12.4503	Denmark	Avedoere	Copenhagen	2018-05-12			DTU	wastewater
Illumina	paired	Illumina NextSeq 550	300	/home/projects/cge/data/cge_private/FOOD_seqdata/NextSeq/NextSeq_058_CPHsewage/FoodQCPipeline_tmp/conc_fqs/DTU2018-1613-PRJ1066-RD-CPH-ReSewage-401_R1_001.fq.gz	/home/projects/cge/data/cge_private/FOOD_seqdata/NextSeq/NextSeq_058_CPHsewage/FoodQCPipeline_tmp/conc_fqs/DTU2018-1613-PRJ1066-RD-CPH-ReSewage-401_R2_001.fq.gz	DTU2018-1613-PRJ1066-RD-CPH-ReSewage-401	ERR3563095	DTU2018-1613-PRJ1066-RD-CPH-ReSewage-401	DTU2018-1613-PRJ1066-RD-CPH-ReSewage-401		wastewater metagenome	55.6406	12.5056	Denmark	Valby	Copenhagen	2018-05-12			DTU	wastewater
Illumina	paired	Illumina NextSeq 550	300	/home/projects/cge/data/cge_private/FOOD_seqdata/NextSeq/NextSeq_054/FoodQCPipeline_tmp/conc_fqs/DTU2018-1600-PRJ1066-RL-CPH-Sewage-402_R1_001.fq.gz	/home/projects/cge/data/cge_private/FOOD_seqdata/NextSeq/NextSeq_054/FoodQCPipeline_tmp/conc_fqs/DTU2018-1600-PRJ1066-RL-CPH-Sewage-402_R2_001.fq.gz	DTU2018-1600-PRJ1066-RL-CPH-Sewage-402	ERR3563096	DTU2018-1600-PRJ1066-RL-CPH-Sewage-402	DTU2018-1600-PRJ1066-RL-CPH-Sewage-402		wastewater metagenome	55.695	12.6147	Denmark	Amager	Copenhagen	2018-05-12			DTU	wastewater
Illumina	paired	Illumina NextSeq 550	300	/home/projects/cge/data/cge_private/FOOD_seqdata/NextSeq/NextSeq_097_CPHsewage/FoodQCPipeline_tmp/conc_fqs/DTU2019-564-PRJ1066-RD-CPH-Sewage-416_R1_001.fq.gz	/home/projects/cge/data/cge_private/FOOD_seqdata/NextSeq/NextSeq_097_CPHsewage/FoodQCPipeline_tmp/conc_fqs/DTU2019-564-PRJ1066-RD-CPH-Sewage-416_R2_001.fq.gz	DTU2019-564-PRJ1066-RD-CPH-Sewage-416	ERR3563097	DTU2019-564-PRJ1066-RD-CPH-Sewage-416	DTU2019-564-PRJ1066-RD-CPH-Sewage-416		wastewater metagenome	55.6406	12.5056	Denmark	Valby	Copenhagen	2018-06-24			DTU	wastewater
Illumina	paired	Illumina NextSeq 550	300	/home/projects/cge/data/cge_private/FOOD_seqdata/NextSeq/NextSeq_061/FoodQCPipeline_tmp/conc_fqs/DTU2018-1630-PRJ1066-RD-CPH-Sewage-421_R1_001.fq.gz	/home/projects/cge/data/cge_private/FOOD_seqdata/NextSeq/NextSeq_061/FoodQCPipeline_tmp/conc_fqs/DTU2018-1630-PRJ1066-RD-CPH-Sewage-421_R2_001.fq.gz	DTU2018-1630-PRJ1066-RD-CPH-Sewage-421	ERR3563098	DTU2018-1630-PRJ1066-RD-CPH-Sewage-421	DTU2018-1630-PRJ1066-RD-CPH-Sewage-421		wastewater metagenome	55.6406	12.5056	Denmark	Valby	Copenhagen	2018-07-12			DTU	wastewater
Illumina	paired	Illumina NextSeq 550	300	/home/projects/cge/data/cge_private/FOOD_seqdata/NextSeq/NextSeq_097_CPHsewage/FoodQCPipeline_tmp/conc_fqs/DTU2019-569-PRJ1066-RD-CPH-Sewage-427_R1_001.fq.gz	/home/projects/cge/data/cge_private/FOOD_seqdata/NextSeq/NextSeq_097_CPHsewage/FoodQCPipeline_tmp/conc_fqs/DTU2019-569-PRJ1066-RD-CPH-Sewage-427_R2_001.fq.gz	DTU2019-569-PRJ1066-RD-CPH-Sewage-427	ERR3563099	DTU2019-569-PRJ1066-RD-CPH-Sewage-427	DTU2019-569-PRJ1066-RD-CPH-Sewage-427		wastewater metagenome	55.6406	12.5056	Denmark	Valby	Copenhagen	2018-07-27			DTU	wastewater
Illumina	paired	Illumina NextSeq 550	300	/home/projects/cge/data/cge_private/FOOD_seqdata/NextSeq/NextSeq_060/FoodQCPipeline_tmp/conc_fqs/DTU2018-1624-PRJ1066-RL-CPH-Sewage-430_R1_001.fq.gz	/home/projects/cge/data/cge_private/FOOD_seqdata/NextSeq/NextSeq_060/FoodQCPipeline_tmp/conc_fqs/DTU2018-1624-PRJ1066-RL-CPH-Sewage-430_R2_001.fq.gz	DTU2018-1624-PRJ1066-RL-CPH-Sewage-430	ERR3563100	DTU2018-1624-PRJ1066-RL-CPH-Sewage-430	DTU2018-1624-PRJ1066-RL-CPH-Sewage-430		wastewater metagenome	55.695	12.6147	Denmark	Amager	Copenhagen	2018-08-07			DTU	wastewater
Illumina	paired	Illumina NextSeq 550	300	/home/projects/cge/data/cge_private/FOOD_seqdata/NextSeq/NextSeq_060/FoodQCPipeline_tmp/conc_fqs/DTU2018-1618-PRJ1066-RA-CPH-Sewage-431_R1_001.fq.gz	/home/projects/cge/data/cge_private/FOOD_seqdata/NextSeq/NextSeq_060/FoodQCPipeline_tmp/conc_fqs/DTU2018-1618-PRJ1066-RA-CPH-Sewage-431_R2_001.fq.gz	DTU2018-1618-PRJ1066-RA-CPH-Sewage-431	ERR3563101	DTU2018-1618-PRJ1066-RA-CPH-Sewage-431	DTU2018-1618-PRJ1066-RA-CPH-Sewage-431		wastewater metagenome	55.6083	12.4503	Denmark	Avedoere	Copenhagen	2018-08-07			DTU	wastewater
Illumina	paired	Illumina NextSeq 550	300	/home/projects/cge/data/cge_private/FOOD_seqdata/NextSeq/NextSeq_097_CPHsewage/FoodQCPipeline_tmp/conc_fqs/DTU2019-570-PRJ1066-RD-CPH-Sewage-434_R1_001.fq.gz	/home/projects/cge/data/cge_private/FOOD_seqdata/NextSeq/NextSeq_097_CPHsewage/FoodQCPipeline_tmp/conc_fqs/DTU2019-570-PRJ1066-RD-CPH-Sewage-434_R2_001.fq.gz	DTU2019-570-PRJ1066-RD-CPH-Sewage-434	ERR3563102	DTU2019-570-PRJ1066-RD-CPH-Sewage-434	DTU2019-570-PRJ1066-RD-CPH-Sewage-434		wastewater metagenome	55.6406	12.5056	Denmark	Valby	Copenhagen	2018-08-15			DTU	wastewater
Illumina	paired	Illumina NextSeq 550	300	/home/projects/cge/data/cge_private/FOOD_seqdata/NextSeq/NextSeq_098_CPHsewage/FoodQCPipeline_tmp/conc_fqs/DTU2019-559-PRJ1066-RD-CPH-Sewage-437_R1_001.fq.gz	/home/projects/cge/data/cge_private/FOOD_seqdata/NextSeq/NextSeq_098_CPHsewage/FoodQCPipeline_tmp/conc_fqs/DTU2019-559-PRJ1066-RD-CPH-Sewage-437_R2_001.fq.gz	DTU2019-559-PRJ1066-RD-CPH-Sewage-437	ERR3563103	DTU2019-559-PRJ1066-RD-CPH-Sewage-437	DTU2019-559-PRJ1066-RD-CPH-Sewage-437		wastewater metagenome	55.6406	12.5056	Denmark	Valby	Copenhagen	2018-08-21			DTU	wastewater
Illumina	paired	Illumina NextSeq 550	300	/home/projects/cge/data/cge_private/FOOD_seqdata/NextSeq/NextSeq_098_CPHsewage/FoodQCPipeline_tmp/conc_fqs/DTU2019-560-PRJ1066-RD-CPH-Sewage-443_R1_001.fq.gz	/home/projects/cge/data/cge_private/FOOD_seqdata/NextSeq/NextSeq_098_CPHsewage/FoodQCPipeline_tmp/conc_fqs/DTU2019-560-PRJ1066-RD-CPH-Sewage-443_R2_001.fq.gz	DTU2019-560-PRJ1066-RD-CPH-Sewage-443	ERR3563104	DTU2019-560-PRJ1066-RD-CPH-Sewage-443	DTU2019-560-PRJ1066-RD-CPH-Sewage-443		wastewater metagenome	55.6406	12.5056	Denmark	Valby	Copenhagen	2018-09-05			DTU	wastewater
Illumina	paired	Illumina NextSeq 550	300	/home/projects/cge/data/cge_private/FOOD_seqdata/NextSeq/NextSeq_089/FoodQCPipeline_tmp/conc_fqs/DTU2019-400-PRJ1066-RD-CPH-Sewage-446_R1_001.fq.gz	/home/projects/cge/data/cge_private/FOOD_seqdata/NextSeq/NextSeq_089/FoodQCPipeline_tmp/conc_fqs/DTU2019-400-PRJ1066-RD-CPH-Sewage-446_R2_001.fq.gz	DTU2019-400-PRJ1066-RD-CPH-Sewage-446	ERR3563105	DTU2019-400-PRJ1066-RD-CPH-Sewage-446	DTU2019-400-PRJ1066-RD-CPH-Sewage-446		wastewater metagenome	55.6406	12.5056	Denmark	Valby	Copenhagen	2018-09-19			DTU	wastewater
Illumina	paired	Illumina NextSeq 550	300	/home/projects/cge/data/cge_private/FOOD_seqdata/NextSeq/NextSeq_098_CPHsewage/FoodQCPipeline_tmp/conc_fqs/DTU2019-565-PRJ1066-RD-CPH-Sewage-448_R1_001.fq.gz	/home/projects/cge/data/cge_private/FOOD_seqdata/NextSeq/NextSeq_098_CPHsewage/FoodQCPipeline_tmp/conc_fqs/DTU2019-565-PRJ1066-RD-CPH-Sewage-448_R2_001.fq.gz	DTU2019-565-PRJ1066-RD-CPH-Sewage-448	ERR3563106	DTU2019-565-PRJ1066-RD-CPH-Sewage-448	DTU2019-565-PRJ1066-RD-CPH-Sewage-448		wastewater metagenome	55.6406	12.5056	Denmark	Valby	Copenhagen	2018-09-26			DTU	wastewater
Illumina	paired	Illumina NextSeq 550	300	/home/projects/cge/data/cge_private/FOOD_seqdata/NextSeq/NextSeq_098_CPHsewage/FoodQCPipeline_tmp/conc_fqs/DTU2019-566-PRJ1066-RD-CPH-Sewage-452_R1_001.fq.gz	/home/projects/cge/data/cge_private/FOOD_seqdata/NextSeq/NextSeq_098_CPHsewage/FoodQCPipeline_tmp/conc_fqs/DTU2019-566-PRJ1066-RD-CPH-Sewage-452_R2_001.fq.gz	DTU2019-566-PRJ1066-RD-CPH-Sewage-452	ERR3563107	DTU2019-566-PRJ1066-RD-CPH-Sewage-452	DTU2019-566-PRJ1066-RD-CPH-Sewage-452		wastewater metagenome	55.6406	12.5056	Denmark	Valby	Copenhagen	2018-10-04			DTU	wastewater
Illumina	paired	Illumina NextSeq 550	300	/home/projects/cge/data/cge_private/FOOD_seqdata/NextSeq/NextSeq_086/FoodQCPipeline_tmp/conc_fqs/DTU2019-226-PRJ1066-RD-CPH-Sewage-457_R1_001.fq.gz	/home/projects/cge/data/cge_private/FOOD_seqdata/NextSeq/NextSeq_086/FoodQCPipeline_tmp/conc_fqs/DTU2019-226-PRJ1066-RD-CPH-Sewage-457_R2_001.fq.gz	DTU2019-226-PRJ1066-RD-CPH-Sewage-457	ERR3563108	DTU2019-226-PRJ1066-RD-CPH-Sewage-457	DTU2019-226-PRJ1066-RD-CPH-Sewage-457		wastewater metagenome	55.6406	12.5056	Denmark	Valby	Copenhagen	2018-10-18			DTU	wastewater
Illumina	paired	Illumina NextSeq 550	300	/home/projects/cge/data/cge_private/FOOD_seqdata/NextSeq/NextSeq_086/FoodQCPipeline_tmp/conc_fqs/DTU2019-227-PRJ1066-RA-CPH-Sewage-458_R1_001.fq.gz	/home/projects/cge/data/cge_private/FOOD_seqdata/NextSeq/NextSeq_086/FoodQCPipeline_tmp/conc_fqs/DTU2019-227-PRJ1066-RA-CPH-Sewage-458_R2_001.fq.gz	DTU2019-227-PRJ1066-RA-CPH-Sewage-458	ERR3563109	DTU2019-227-PRJ1066-RA-CPH-Sewage-458	DTU2019-227-PRJ1066-RA-CPH-Sewage-458		wastewater metagenome	55.6083	12.4503	Denmark	Avedoere	Copenhagen	2018-10-18			DTU	wastewater
Illumina	paired	Illumina NextSeq 550	300	/home/projects/cge/data/cge_private/FOOD_seqdata/NextSeq/NextSeq_086/FoodQCPipeline_tmp/conc_fqs/DTU2019-228-PRJ1066-RL-CPH-Sewage-459_R1_001.fq.gz	/home/projects/cge/data/cge_private/FOOD_seqdata/NextSeq/NextSeq_086/FoodQCPipeline_tmp/conc_fqs/DTU2019-228-PRJ1066-RL-CPH-Sewage-459_R2_001.fq.gz	DTU2019-228-PRJ1066-RL-CPH-Sewage-459	ERR3563110	DTU2019-228-PRJ1066-RL-CPH-Sewage-459	DTU2019-228-PRJ1066-RL-CPH-Sewage-459		wastewater metagenome	55.695	12.6147	Denmark	Amager	Copenhagen	2018-10-18			DTU	wastewater
Illumina	paired	Illumina NextSeq 550	300	/home/projects/cge/data/cge_private/FOOD_seqdata/NextSeq/NextSeq_098_CPHsewage/FoodQCPipeline_tmp/conc_fqs/DTU2019-571-PRJ1066-RD-CPH-Sewage-462_R1_001.fq.gz	/home/projects/cge/data/cge_private/FOOD_seqdata/NextSeq/NextSeq_098_CPHsewage/FoodQCPipeline_tmp/conc_fqs/DTU2019-571-PRJ1066-RD-CPH-Sewage-462_R2_001.fq.gz	DTU2019-571-PRJ1066-RD-CPH-Sewage-462	ERR3563111	DTU2019-571-PRJ1066-RD-CPH-Sewage-462	DTU2019-571-PRJ1066-RD-CPH-Sewage-462		wastewater metagenome	55.6406	12.5056	Denmark	Valby	Copenhagen	2018-11-02			DTU	wastewater
Illumina	paired	Illumina NextSeq 550	300	/home/projects/cge/data/cge_private/FOOD_seqdata/NextSeq/NextSeq_098_CPHsewage/FoodQCPipeline_tmp/conc_fqs/DTU2019-572-PRJ1066-RD-CPH-Sewage-471_R1_001.fq.gz	/home/projects/cge/data/cge_private/FOOD_seqdata/NextSeq/NextSeq_098_CPHsewage/FoodQCPipeline_tmp/conc_fqs/DTU2019-572-PRJ1066-RD-CPH-Sewage-471_R2_001.fq.gz	DTU2019-572-PRJ1066-RD-CPH-Sewage-471	ERR3563112	DTU2019-572-PRJ1066-RD-CPH-Sewage-471	DTU2019-572-PRJ1066-RD-CPH-Sewage-471		wastewater metagenome	55.6406	12.5056	Denmark	Valby	Copenhagen	2018-11-27			DTU	wastewater
Illumina	paired	Illumina MiSeq	300	/home/projects/cge/data/cge_private/FOOD_seqdata/MiSeq/MiSeq_190rerun-31112092/Raw_reads/DTU2016-1488-PRJ1066-RD-Sewage-32_S1_L001_R1_001.fastq.gz	/home/projects/cge/data/cge_private/FOOD_seqdata/MiSeq/MiSeq_190rerun-31112092/Raw_reads/DTU2016-1488-PRJ1066-RD-Sewage-32_S1_L001_R2_001.fastq.gz	DTU2016-1488-PRJ1066-RD-Sewage-32_S1_L001	ERR1512991	DTU2016-1488-PRJ1066-RD-Sewage-32_S1_L001	DTU2016-1488-PRJ1066-RD-Sewage-32_S1_L001		wastewater metagenome	55.6406	12.5056	Denmark	Valby	Copenhagen	2016-02-20			DTU	wastewater
Illumina	paired	Illumina MiSeq	300	/home/projects/cge/data/cge_private/FOOD_seqdata/MiSeq/MiSeq_190rerun-31112092/Raw_reads/DTU2016-1489-PRJ1066-RL-Sewage-51_S2_L001_R1_001.fastq.gz	/home/projects/cge/data/cge_private/FOOD_seqdata/MiSeq/MiSeq_190rerun-31112092/Raw_reads/DTU2016-1489-PRJ1066-RL-Sewage-51_S2_L001_R2_001.fastq.gz	DTU2016-1489-PRJ1066-RL-Sewage-51_S2_L001	ERR1512992	DTU2016-1489-PRJ1066-RL-Sewage-51_S2_L001	DTU2016-1489-PRJ1066-RL-Sewage-51_S2_L001		wastewater metagenome	55.695	12.6147	Denmark	Amager	Copenhagen	2016-02-20			DTU	wastewater
Illumina	paired	Illumina MiSeq	300	/home/projects/cge/data/cge_private/FOOD_seqdata/MiSeq/MiSeq_190rerun-31112092/Raw_reads/DTU2016-1490-PRJ1066-RA-Sewage-52_S3_L001_R1_001.fastq.gz	/home/projects/cge/data/cge_private/FOOD_seqdata/MiSeq/MiSeq_190rerun-31112092/Raw_reads/DTU2016-1490-PRJ1066-RA-Sewage-52_S3_L001_R2_001.fastq.gz	DTU2016-1490-PRJ1066-RA-Sewage-52_S3_L001	ERR1512993	DTU2016-1490-PRJ1066-RA-Sewage-52_S3_L001	DTU2016-1490-PRJ1066-RA-Sewage-52_S3_L001		wastewater metagenome	55.6083	12.4503	Denmark	Avedoere	Copenhagen	2016-03-01			DTU	wastewater
Illumina	paired	Illumina MiSeq	300	/home/projects/cge/data/cge_private/FOOD_seqdata/MiSeq/MiSeq_190rerun-31112092/Raw_reads/DTU2016-1491-PRJ1066-RA-Sewage-53_S4_L001_R1_001.fastq.gz	/home/projects/cge/data/cge_private/FOOD_seqdata/MiSeq/MiSeq_190rerun-31112092/Raw_reads/DTU2016-1491-PRJ1066-RA-Sewage-53_S4_L001_R2_001.fastq.gz	DTU2016-1491-PRJ1066-RA-Sewage-53_S4_L001	ERR1512994	DTU2016-1491-PRJ1066-RA-Sewage-53_S4_L001	DTU2016-1491-PRJ1066-RA-Sewage-53_S4_L001		wastewater metagenome	55.6083	12.4503	Denmark	Avedoere	Copenhagen	2016-03-15			DTU	wastewater
Illumina	paired	Illumina MiSeq	300	/home/projects/cge/data/cge_private/FOOD_seqdata/MiSeq/MiSeq_185/Raw_data/DTU2016-1133-PRJ1066-RA-Sewage-54_S1_L001_R1_001.fastq.gz	/home/projects/cge/data/cge_private/FOOD_seqdata/MiSeq/MiSeq_185/Raw_data/DTU2016-1133-PRJ1066-RA-Sewage-54_S1_L001_R2_001.fastq.gz	DTU2016-1133-PRJ1066-RA-Sewage-54_S1_L001	ERR1467141	DTU2016-1133-PRJ1066-RA-Sewage-54_S1_L001	DTU2016-1133-PRJ1066-RA-Sewage-54_S1_L001		wastewater metagenome	55.6083	12.4503	Denmark	Avedoere	Copenhagen	2016-04-07			DTU	wastewater
Illumina	paired	Illumina MiSeq	300	/home/projects/cge/data/cge_private/FOOD_seqdata/MiSeq/MiSeq_190rerun-31112092/Raw_reads/DTU2016-1492-PRJ1066-RL-Sewage-55_S5_L001_R1_001.fastq.gz	/home/projects/cge/data/cge_private/FOOD_seqdata/MiSeq/MiSeq_190rerun-31112092/Raw_reads/DTU2016-1492-PRJ1066-RL-Sewage-55_S5_L001_R2_001.fastq.gz	DTU2016-1492-PRJ1066-RL-Sewage-55_S5_L001	ERR1512995	DTU2016-1492-PRJ1066-RL-Sewage-55_S5_L001	DTU2016-1492-PRJ1066-RL-Sewage-55_S5_L001		wastewater metagenome	55.695	12.6147	Denmark	Amager	Copenhagen	2016-02-23			DTU	wastewater
Illumina	paired	Illumina MiSeq	300	/home/projects/cge/data/cge_private/FOOD_seqdata/MiSeq/MiSeq_190rerun-31112092/Raw_reads/DTU2016-1493-PRJ1066-RL-Sewage-56_S6_L001_R1_001.fastq.gz	/home/projects/cge/data/cge_private/FOOD_seqdata/MiSeq/MiSeq_190rerun-31112092/Raw_reads/DTU2016-1493-PRJ1066-RL-Sewage-56_S6_L001_R2_001.fastq.gz	DTU2016-1493-PRJ1066-RL-Sewage-56_S6_L001	ERR1512996	DTU2016-1493-PRJ1066-RL-Sewage-56_S6_L001	DTU2016-1493-PRJ1066-RL-Sewage-56_S6_L001		wastewater metagenome	55.695	12.6147	Denmark	Amager	Copenhagen	2016-03-01			DTU	wastewater
Illumina	paired	Illumina MiSeq	300	/home/projects/cge/data/cge_private/FOOD_seqdata/MiSeq/MiSeq_188/Raw_data/DTU2016-1159-PRJ1066-RL-Sewage-57_S1_L001_R1_001.fastq.gz	/home/projects/cge/data/cge_private/FOOD_seqdata/MiSeq/MiSeq_188/Raw_data/DTU2016-1159-PRJ1066-RL-Sewage-57_S1_L001_R2_001.fastq.gz	DTU2016-1159-PRJ1066-RL-Sewage-57_S1_L001	ERR1470822	DTU2016-1159-PRJ1066-RL-Sewage-57_S1_L001	DTU2016-1159-PRJ1066-RL-Sewage-57_S1_L001		wastewater metagenome	55.695	12.6147	Denmark	Amager	Copenhagen	2016-03-10			DTU	wastewater
Illumina	paired	Illumina MiSeq	300	/home/projects/cge/data/cge_private/FOOD_seqdata/MiSeq/MiSeq_188/Raw_data/DTU2016-1160-PRJ1066-RL-Sewage-58_S2_L001_R1_001.fastq.gz	/home/projects/cge/data/cge_private/FOOD_seqdata/MiSeq/MiSeq_188/Raw_data/DTU2016-1160-PRJ1066-RL-Sewage-58_S2_L001_R2_001.fastq.gz	DTU2016-1160-PRJ1066-RL-Sewage-58_S2_L001	ERR1470823	DTU2016-1160-PRJ1066-RL-Sewage-58_S2_L001	DTU2016-1160-PRJ1066-RL-Sewage-58_S2_L001		wastewater metagenome	55.695	12.6147	Denmark	Amager	Copenhagen	2016-03-13			DTU	wastewater
Illumina	paired	Illumina MiSeq	300	/home/projects/cge/data/cge_private/FOOD_seqdata/MiSeq/MiSeq_188/Raw_data/DTU2016-1161-PRJ1066-RL-Sewage-59_S3_L001_R1_001.fastq.gz	/home/projects/cge/data/cge_private/FOOD_seqdata/MiSeq/MiSeq_188/Raw_data/DTU2016-1161-PRJ1066-RL-Sewage-59_S3_L001_R2_001.fastq.gz	DTU2016-1161-PRJ1066-RL-Sewage-59_S3_L001	ERR1470824	DTU2016-1161-PRJ1066-RL-Sewage-59_S3_L001	DTU2016-1161-PRJ1066-RL-Sewage-59_S3_L001		wastewater metagenome	55.695	12.6147	Denmark	Amager	Copenhagen	2016-03-15			DTU	wastewater
Illumina	paired	Illumina MiSeq	300	/home/projects/cge/data/cge_private/FOOD_seqdata/MiSeq/MiSeq_188/Raw_data/DTU2016-1162-PRJ1066-RL-Sewage-60_S4_L001_R1_001.fastq.gz	/home/projects/cge/data/cge_private/FOOD_seqdata/MiSeq/MiSeq_188/Raw_data/DTU2016-1162-PRJ1066-RL-Sewage-60_S4_L001_R2_001.fastq.gz	DTU2016-1162-PRJ1066-RL-Sewage-60_S4_L001	ERR1470825	DTU2016-1162-PRJ1066-RL-Sewage-60_S4_L001	DTU2016-1162-PRJ1066-RL-Sewage-60_S4_L001		wastewater metagenome	55.695	12.6147	Denmark	Amager	Copenhagen	2016-03-20			DTU	wastewater
Illumina	paired	Illumina MiSeq	300	/home/projects/cge/data/cge_private/FOOD_seqdata/MiSeq/MiSeq_188/Raw_data/DTU2016-1163-PRJ1066-RL-Sewage-61_S5_L001_R1_001.fastq.gz	/home/projects/cge/data/cge_private/FOOD_seqdata/MiSeq/MiSeq_188/Raw_data/DTU2016-1163-PRJ1066-RL-Sewage-61_S5_L001_R2_001.fastq.gz	DTU2016-1163-PRJ1066-RL-Sewage-61_S5_L001	ERR1470826	DTU2016-1163-PRJ1066-RL-Sewage-61_S5_L001	DTU2016-1163-PRJ1066-RL-Sewage-61_S5_L001		wastewater metagenome	55.695	12.6147	Denmark	Amager	Copenhagen	2016-03-29			DTU	wastewater
Illumina	paired	Illumina MiSeq	300	/home/projects/cge/data/cge_private/FOOD_seqdata/MiSeq/MiSeq_185/Raw_data/DTU2016-1134-PRJ1066-RL-Sewage-62_S2_L001_R1_001.fastq.gz	/home/projects/cge/data/cge_private/FOOD_seqdata/MiSeq/MiSeq_185/Raw_data/DTU2016-1134-PRJ1066-RL-Sewage-62_S2_L001_R2_001.fastq.gz	DTU2016-1134-PRJ1066-RL-Sewage-62_S2_L001	ERR1467142	DTU2016-1134-PRJ1066-RL-Sewage-62_S2_L001	DTU2016-1134-PRJ1066-RL-Sewage-62_S2_L001		wastewater metagenome	55.695	12.6147	Denmark	Amager	Copenhagen	2016-04-11			DTU	wastewater
Illumina	paired	Illumina MiSeq	300	/home/projects/cge/data/cge_private/FOOD_seqdata/MiSeq/MiSeq_185/Raw_data/DTU2016-1135-PRJ1066-RL-Sewage-63_S3_L001_R1_001.fastq.gz	/home/projects/cge/data/cge_private/FOOD_seqdata/MiSeq/MiSeq_185/Raw_data/DTU2016-1135-PRJ1066-RL-Sewage-63_S3_L001_R2_001.fastq.gz	DTU2016-1135-PRJ1066-RL-Sewage-63_S3_L001	ERR1467143	DTU2016-1135-PRJ1066-RL-Sewage-63_S3_L001	DTU2016-1135-PRJ1066-RL-Sewage-63_S3_L001		wastewater metagenome	55.695	12.6147	Denmark	Amager	Copenhagen	2016-04-07			DTU	wastewater
Illumina	paired	Illumina MiSeq	300	/home/projects/cge/data/cge_private/FOOD_seqdata/MiSeq/MiSeq_185/Raw_data/DTU2016-1136-PRJ1066-RL-Sewage-64_S4_L001_R1_001.fastq.gz	/home/projects/cge/data/cge_private/FOOD_seqdata/MiSeq/MiSeq_185/Raw_data/DTU2016-1136-PRJ1066-RL-Sewage-64_S4_L001_R2_001.fastq.gz	DTU2016-1136-PRJ1066-RL-Sewage-64_S4_L001	ERR1467144	DTU2016-1136-PRJ1066-RL-Sewage-64_S4_L001	DTU2016-1136-PRJ1066-RL-Sewage-64_S4_L001		wastewater metagenome	55.695	12.6147	Denmark	Amager	Copenhagen	2016-04-13			DTU	wastewater
Illumina	paired	Illumina MiSeq	300	/home/projects/cge/data/cge_private/FOOD_seqdata/MiSeq/MiSeq_185/Raw_data/DTU2016-1137-PRJ1066-RL-Sewage-65_S5_L001_R1_001.fastq.gz	/home/projects/cge/data/cge_private/FOOD_seqdata/MiSeq/MiSeq_185/Raw_data/DTU2016-1137-PRJ1066-RL-Sewage-65_S5_L001_R2_001.fastq.gz	DTU2016-1137-PRJ1066-RL-Sewage-65_S5_L001	ERR1467145	DTU2016-1137-PRJ1066-RL-Sewage-65_S5_L001	DTU2016-1137-PRJ1066-RL-Sewage-65_S5_L001		wastewater metagenome	55.695	12.6147	Denmark	Amager	Copenhagen	2016-04-17			DTU	wastewater
Illumina	paired	Illumina MiSeq	300	/home/projects/cge/data/cge_private/FOOD_seqdata/MiSeq/MiSeq_190rerun-31112092/Raw_reads/DTU2016-1494-PRJ1066-RD-Sewage-66_S7_L001_R1_001.fastq.gz	/home/projects/cge/data/cge_private/FOOD_seqdata/MiSeq/MiSeq_190rerun-31112092/Raw_reads/DTU2016-1494-PRJ1066-RD-Sewage-66_S7_L001_R2_001.fastq.gz	DTU2016-1494-PRJ1066-RD-Sewage-66_S7_L001	ERR1512997	DTU2016-1494-PRJ1066-RD-Sewage-66_S7_L001	DTU2016-1494-PRJ1066-RD-Sewage-66_S7_L001		wastewater metagenome	55.6406	12.5056	Denmark	Valby	Copenhagen	2016-02-23			DTU	wastewater
Illumina	paired	Illumina MiSeq	300	/home/projects/cge/data/cge_private/FOOD_seqdata/MiSeq/MiSeq_188/Raw_data/DTU2016-1164-PRJ1066-RD-Sewage-67_S6_L001_R1_001.fastq.gz	/home/projects/cge/data/cge_private/FOOD_seqdata/MiSeq/MiSeq_188/Raw_data/DTU2016-1164-PRJ1066-RD-Sewage-67_S6_L001_R2_001.fastq.gz	DTU2016-1164-PRJ1066-RD-Sewage-67_S6_L001	ERR1470827	DTU2016-1164-PRJ1066-RD-Sewage-67_S6_L001	DTU2016-1164-PRJ1066-RD-Sewage-67_S6_L001		wastewater metagenome	55.6406	12.5056	Denmark	Valby	Copenhagen	2016-03-08			DTU	wastewater
Illumina	paired	Illumina MiSeq	300	/home/projects/cge/data/cge_private/FOOD_seqdata/MiSeq/MiSeq_188/Raw_data/DTU2016-1165-PRJ1066-RD-Sewage-68_S7_L001_R1_001.fastq.gz	/home/projects/cge/data/cge_private/FOOD_seqdata/MiSeq/MiSeq_188/Raw_data/DTU2016-1165-PRJ1066-RD-Sewage-68_S7_L001_R2_001.fastq.gz	DTU2016-1165-PRJ1066-RD-Sewage-68_S7_L001	ERR1470828	DTU2016-1165-PRJ1066-RD-Sewage-68_S7_L001	DTU2016-1165-PRJ1066-RD-Sewage-68_S7_L001		wastewater metagenome	55.6406	12.5056	Denmark	Valby	Copenhagen	2016-03-10			DTU	wastewater
Illumina	paired	Illumina MiSeq	300	/home/projects/cge/data/cge_private/FOOD_seqdata/MiSeq/MiSeq_188/Raw_data/DTU2016-1166-PRJ1066-RD-Sewage-69_S8_L001_R1_001.fastq.gz	/home/projects/cge/data/cge_private/FOOD_seqdata/MiSeq/MiSeq_188/Raw_data/DTU2016-1166-PRJ1066-RD-Sewage-69_S8_L001_R2_001.fastq.gz	DTU2016-1166-PRJ1066-RD-Sewage-69_S8_L001	ERR1470829	DTU2016-1166-PRJ1066-RD-Sewage-69_S8_L001	DTU2016-1166-PRJ1066-RD-Sewage-69_S8_L001		wastewater metagenome	55.6406	12.5056	Denmark	Valby	Copenhagen	2016-03-13			DTU	wastewater
Illumina	paired	Illumina MiSeq	300	/home/projects/cge/data/cge_private/FOOD_seqdata/MiSeq/MiSeq_188/Raw_data/DTU2016-1167-PRJ1066-RD-Sewage-70_S9_L001_R1_001.fastq.gz	/home/projects/cge/data/cge_private/FOOD_seqdata/MiSeq/MiSeq_188/Raw_data/DTU2016-1167-PRJ1066-RD-Sewage-70_S9_L001_R2_001.fastq.gz	DTU2016-1167-PRJ1066-RD-Sewage-70_S9_L001	ERR1470830	DTU2016-1167-PRJ1066-RD-Sewage-70_S9_L001	DTU2016-1167-PRJ1066-RD-Sewage-70_S9_L001		wastewater metagenome	55.6406	12.5056	Denmark	Valby	Copenhagen	2016-03-15			DTU	wastewater
Illumina	paired	Illumina MiSeq	300	/home/projects/cge/data/cge_private/FOOD_seqdata/MiSeq/MiSeq_188/Raw_data/DTU2016-1168-PRJ1066-RD-Sewage-71_S10_L001_R1_001.fastq.gz	/home/projects/cge/data/cge_private/FOOD_seqdata/MiSeq/MiSeq_188/Raw_data/DTU2016-1168-PRJ1066-RD-Sewage-71_S10_L001_R2_001.fastq.gz	DTU2016-1168-PRJ1066-RD-Sewage-71_S10_L001	ERR1512984	DTU2016-1168-PRJ1066-RD-Sewage-71_S10_L001	DTU2016-1168-PRJ1066-RD-Sewage-71_S10_L001		wastewater metagenome	55.6406	12.5056	Denmark	Valby	Copenhagen	2016-03-20			DTU	wastewater
Illumina	paired	Illumina MiSeq	300	/home/projects/cge/data/cge_private/FOOD_seqdata/MiSeq/MiSeq_185/Raw_data/DTU2016-1138-PRJ1066-RD-Sewage-72_S6_L001_R1_001.fastq.gz	/home/projects/cge/data/cge_private/FOOD_seqdata/MiSeq/MiSeq_185/Raw_data/DTU2016-1138-PRJ1066-RD-Sewage-72_S6_L001_R2_001.fastq.gz	DTU2016-1138-PRJ1066-RD-Sewage-72_S6_L001	ERR1467146	DTU2016-1138-PRJ1066-RD-Sewage-72_S6_L001	DTU2016-1138-PRJ1066-RD-Sewage-72_S6_L001		wastewater metagenome	55.6406	12.5056	Denmark	Valby	Copenhagen	2016-03-29			DTU	wastewater
Illumina	paired	Illumina MiSeq	300	/home/projects/cge/data/cge_private/FOOD_seqdata/MiSeq/MiSeq_185/Raw_data/DTU2016-1139-PRJ1066-RD-Sewage-73_S7_L001_R1_001.fastq.gz	/home/projects/cge/data/cge_private/FOOD_seqdata/MiSeq/MiSeq_185/Raw_data/DTU2016-1139-PRJ1066-RD-Sewage-73_S7_L001_R2_001.fastq.gz	DTU2016-1139-PRJ1066-RD-Sewage-73_S7_L001	ERR1467147	DTU2016-1139-PRJ1066-RD-Sewage-73_S7_L001	DTU2016-1139-PRJ1066-RD-Sewage-73_S7_L001		wastewater metagenome	55.6406	12.5056	Denmark	Valby	Copenhagen	2016-04-02			DTU	wastewater
Illumina	paired	Illumina MiSeq	300	/home/projects/cge/data/cge_private/FOOD_seqdata/MiSeq/MiSeq_185/Raw_data/DTU2016-1140-PRJ1066-RD-Sewage-74_S8_L001_R1_001.fastq.gz	/home/projects/cge/data/cge_private/FOOD_seqdata/MiSeq/MiSeq_185/Raw_data/DTU2016-1140-PRJ1066-RD-Sewage-74_S8_L001_R2_001.fastq.gz	DTU2016-1140-PRJ1066-RD-Sewage-74_S8_L001	ERR1467148	DTU2016-1140-PRJ1066-RD-Sewage-74_S8_L001	DTU2016-1140-PRJ1066-RD-Sewage-74_S8_L001		wastewater metagenome	55.6406	12.5056	Denmark	Valby	Copenhagen	2016-04-07			DTU	wastewater
Illumina	paired	Illumina MiSeq	300	/home/projects/cge/data/cge_private/FOOD_seqdata/MiSeq/MiSeq_185/Raw_data/DTU2016-1141-PRJ1066-RD-Sewage-75_S9_L001_R1_001.fastq.gz	/home/projects/cge/data/cge_private/FOOD_seqdata/MiSeq/MiSeq_185/Raw_data/DTU2016-1141-PRJ1066-RD-Sewage-75_S9_L001_R2_001.fastq.gz	DTU2016-1141-PRJ1066-RD-Sewage-75_S9_L001	ERR1467149	DTU2016-1141-PRJ1066-RD-Sewage-75_S9_L001	DTU2016-1141-PRJ1066-RD-Sewage-75_S9_L001		wastewater metagenome	55.6406	12.5056	Denmark	Valby	Copenhagen	2016-04-11			DTU	wastewater
Illumina	paired	Illumina MiSeq	300	/home/projects/cge/data/cge_private/FOOD_seqdata/MiSeq/MiSeq_185/Raw_data/DTU2016-1142-PRJ1066-RD-Sewage-76_S10_L001_R1_001.fastq.gz	/home/projects/cge/data/cge_private/FOOD_seqdata/MiSeq/MiSeq_185/Raw_data/DTU2016-1142-PRJ1066-RD-Sewage-76_S10_L001_R2_001.fastq.gz	DTU2016-1142-PRJ1066-RD-Sewage-76_S10_L001	ERR1467150	DTU2016-1142-PRJ1066-RD-Sewage-76_S10_L001	DTU2016-1142-PRJ1066-RD-Sewage-76_S10_L001		wastewater metagenome	55.6406	12.5056	Denmark	Valby	Copenhagen	2016-04-13			DTU	wastewater
Illumina	paired	Illumina MiSeq	300	/home/projects/cge/data/cge_private/FOOD_seqdata/MiSeq/MiSeq_185/Raw_data/DTU2016-1143-PRJ1066-RD-Sewage-77_S11_L001_R1_001.fastq.gz	/home/projects/cge/data/cge_private/FOOD_seqdata/MiSeq/MiSeq_185/Raw_data/DTU2016-1143-PRJ1066-RD-Sewage-77_S11_L001_R2_001.fastq.gz	DTU2016-1143-PRJ1066-RD-Sewage-77_S11_L001	ERR1467151	DTU2016-1143-PRJ1066-RD-Sewage-77_S11_L001	DTU2016-1143-PRJ1066-RD-Sewage-77_S11_L001		wastewater metagenome	55.6406	12.5056	Denmark	Valby	Copenhagen	2016-04-17			DTU	wastewater
Illumina	paired	Illumina MiSeq	300	/home/projects/cge/data/cge_private/FOOD_seqdata/MiSeq/MiSeq_185/Raw_data/DTU2016-1144-PRJ1066-RL-Sewage-78_S12_L001_R1_001.fastq.gz	/home/projects/cge/data/cge_private/FOOD_seqdata/MiSeq/MiSeq_185/Raw_data/DTU2016-1144-PRJ1066-RL-Sewage-78_S12_L001_R2_001.fastq.gz	DTU2016-1144-PRJ1066-RL-Sewage-78_S12_L001	ERR1467152	DTU2016-1144-PRJ1066-RL-Sewage-78_S12_L001	DTU2016-1144-PRJ1066-RL-Sewage-78_S12_L001		wastewater metagenome	55.695	12.6147	Denmark	Amager	Copenhagen	2016-04-02			DTU	wastewater
Illumina	paired	Illumina MiSeq	300	/home/projects/cge/data/cge_private/FOOD_seqdata/MiSeq/MiSeq_185/Raw_data/DTU2016-1145-PRJ1066-RL-Sewage-79_S13_L001_R1_001.fastq.gz	/home/projects/cge/data/cge_private/FOOD_seqdata/MiSeq/MiSeq_185/Raw_data/DTU2016-1145-PRJ1066-RL-Sewage-79_S13_L001_R2_001.fastq.gz	DTU2016-1145-PRJ1066-RL-Sewage-79_S13_L001	ERR1467153	DTU2016-1145-PRJ1066-RL-Sewage-79_S13_L001	DTU2016-1145-PRJ1066-RL-Sewage-79_S13_L001		wastewater metagenome	55.695	12.6147	Denmark	Amager	Copenhagen	2016-04-29			DTU	wastewater
Illumina	paired	Illumina MiSeq	300	/home/projects/cge/data/cge_private/FOOD_seqdata/MiSeq/MiSeq_185/Raw_data/DTU2016-1146-PRJ1066-RL-Sewage-80_S14_L001_R1_001.fastq.gz	/home/projects/cge/data/cge_private/FOOD_seqdata/MiSeq/MiSeq_185/Raw_data/DTU2016-1146-PRJ1066-RL-Sewage-80_S14_L001_R2_001.fastq.gz	DTU2016-1146-PRJ1066-RL-Sewage-80_S14_L001	ERR1467154	DTU2016-1146-PRJ1066-RL-Sewage-80_S14_L001	DTU2016-1146-PRJ1066-RL-Sewage-80_S14_L001		wastewater metagenome	55.695	12.6147	Denmark	Amager	Copenhagen	2016-05-02			DTU	wastewater
Illumina	paired	Illumina MiSeq	300	/home/projects/cge/data/cge_private/FOOD_seqdata/MiSeq/MiSeq_185/Raw_data/DTU2016-1147-PRJ1066-RD-Sewage-81_S15_L001_R1_001.fastq.gz	/home/projects/cge/data/cge_private/FOOD_seqdata/MiSeq/MiSeq_185/Raw_data/DTU2016-1147-PRJ1066-RD-Sewage-81_S15_L001_R2_001.fastq.gz	DTU2016-1147-PRJ1066-RD-Sewage-81_S15_L001	ERR1467155	DTU2016-1147-PRJ1066-RD-Sewage-81_S15_L001	DTU2016-1147-PRJ1066-RD-Sewage-81_S15_L001		wastewater metagenome	55.6406	12.5056	Denmark	Valby	Copenhagen	2016-04-26			DTU	wastewater
Illumina	paired	Illumina MiSeq	300	/home/projects/cge/data/cge_private/FOOD_seqdata/MiSeq/MiSeq_188/Raw_data/DTU2016-1169-PRJ1066-RL-Sewage-82_S11_L001_R1_001.fastq.gz	/home/projects/cge/data/cge_private/FOOD_seqdata/MiSeq/MiSeq_188/Raw_data/DTU2016-1169-PRJ1066-RL-Sewage-82_S11_L001_R2_001.fastq.gz	DTU2016-1169-PRJ1066-RL-Sewage-82_S11_L001	ERR1512985	DTU2016-1169-PRJ1066-RL-Sewage-82_S11_L001	DTU2016-1169-PRJ1066-RL-Sewage-82_S11_L001		wastewater metagenome	55.695	12.6147	Denmark	Amager	Copenhagen	2016-05-10			DTU	wastewater
Illumina	paired	Illumina MiSeq	300	/home/projects/cge/data/cge_private/FOOD_seqdata/MiSeq/MiSeq_188/Raw_data/DTU2016-1170-PRJ1066-RD-Sewage-83_S12_L001_R1_001.fastq.gz	/home/projects/cge/data/cge_private/FOOD_seqdata/MiSeq/MiSeq_188/Raw_data/DTU2016-1170-PRJ1066-RD-Sewage-83_S12_L001_R2_001.fastq.gz	DTU2016-1170-PRJ1066-RD-Sewage-83_S12_L001	ERR1512986	DTU2016-1170-PRJ1066-RD-Sewage-83_S12_L001	DTU2016-1170-PRJ1066-RD-Sewage-83_S12_L001		wastewater metagenome	55.6406	12.5056	Denmark	Valby	Copenhagen	2016-05-12			DTU	wastewater
Illumina	paired	Illumina MiSeq	300	/home/projects/cge/data/cge_private/FOOD_seqdata/MiSeq/MiSeq_188/Raw_data/DTU2016-1171-PRJ1066-RD-Sewage-84_S13_L001_R1_001.fastq.gz	/home/projects/cge/data/cge_private/FOOD_seqdata/MiSeq/MiSeq_188/Raw_data/DTU2016-1171-PRJ1066-RD-Sewage-84_S13_L001_R2_001.fastq.gz	DTU2016-1171-PRJ1066-RD-Sewage-84_S13_L001	ERR1512987	DTU2016-1171-PRJ1066-RD-Sewage-84_S13_L001	DTU2016-1171-PRJ1066-RD-Sewage-84_S13_L001		wastewater metagenome	55.6406	12.5056	Denmark	Valby	Copenhagen	2016-05-16			DTU	wastewater
Illumina	paired	Illumina MiSeq	300	/home/projects/cge/data/cge_private/FOOD_seqdata/MiSeq/MiSeq_190rerun-31112092/Raw_reads/DTU2016-1495-PRJ1066-RL-Sewage-85_S8_L001_R1_001.fastq.gz	/home/projects/cge/data/cge_private/FOOD_seqdata/MiSeq/MiSeq_190rerun-31112092/Raw_reads/DTU2016-1495-PRJ1066-RL-Sewage-85_S8_L001_R2_001.fastq.gz	DTU2016-1495-PRJ1066-RL-Sewage-85_S8_L001	ERR1512990	DTU2016-1495-PRJ1066-RL-Sewage-85_S8_L001	DTU2016-1495-PRJ1066-RL-Sewage-85_S8_L001		wastewater metagenome	55.695	12.6147	Denmark	Amager	Copenhagen	2016-05-16			DTU	wastewater
Illumina	paired	Illumina MiSeq	300	/home/projects/cge/data/cge_private/FOOD_seqdata/MiSeq/MiSeq_188/Raw_data/DTU2016-1173-PRJ1066-RA-Sewage-86_S15_L001_R1_001.fastq.gz	/home/projects/cge/data/cge_private/FOOD_seqdata/MiSeq/MiSeq_188/Raw_data/DTU2016-1173-PRJ1066-RA-Sewage-86_S15_L001_R2_001.fastq.gz	DTU2016-1173-PRJ1066-RA-Sewage-86_S15_L001	ERR1512988	DTU2016-1173-PRJ1066-RA-Sewage-86_S15_L001	DTU2016-1173-PRJ1066-RA-Sewage-86_S15_L001		wastewater metagenome	55.6083	12.4503	Denmark	Avedoere	Copenhagen	2016-05-16			DTU	wastewater
Illumina	paired	Illumina MiSeq	300	/home/projects/cge/data/cge_private/FOOD_seqdata/MiSeq/MiSeq_190rerun-31112092/Raw_reads/DTU2016-1496-PRJ1066-RL-Sewage-87_S9_L001_R1_001.fastq.gz	/home/projects/cge/data/cge_private/FOOD_seqdata/MiSeq/MiSeq_190rerun-31112092/Raw_reads/DTU2016-1496-PRJ1066-RL-Sewage-87_S9_L001_R2_001.fastq.gz	DTU2016-1496-PRJ1066-RL-Sewage-87_S9_L001	ERR1512998	DTU2016-1496-PRJ1066-RL-Sewage-87_S9_L001	DTU2016-1496-PRJ1066-RL-Sewage-87_S9_L001		wastewater metagenome	55.695	12.6147	Denmark	Amager	Copenhagen	2016-05-18			DTU	wastewater
Illumina	paired	Illumina MiSeq	300	/home/projects/cge/data/cge_private/FOOD_seqdata/MiSeq/MiSeq_193/Raw_data/DTU2016-1534-PRJ1066-RL-Sewage-88_S1_L001_R1_001.fastq.gz	/home/projects/cge/data/cge_private/FOOD_seqdata/MiSeq/MiSeq_193/Raw_data/DTU2016-1534-PRJ1066-RL-Sewage-88_S1_L001_R2_001.fastq.gz	DTU2016-1534-PRJ1066-RL-Sewage-88_S1_L001	ERR1513002	DTU2016-1534-PRJ1066-RL-Sewage-88_S1_L001	DTU2016-1534-PRJ1066-RL-Sewage-88_S1_L001		wastewater metagenome	55.695	12.6147	Denmark	Amager	Copenhagen	2016-05-20			DTU	wastewater
Illumina	paired	Illumina MiSeq	300	/home/projects/cge/data/cge_private/FOOD_seqdata/MiSeq/MiSeq_193/Raw_data/DTU2016-1535-PRJ1066-RD-Sewage-89_S2_L001_R1_001.fastq.gz	/home/projects/cge/data/cge_private/FOOD_seqdata/MiSeq/MiSeq_193/Raw_data/DTU2016-1535-PRJ1066-RD-Sewage-89_S2_L001_R2_001.fastq.gz	DTU2016-1535-PRJ1066-RD-Sewage-89_S2_L001	ERR1513003	DTU2016-1535-PRJ1066-RD-Sewage-89_S2_L001	DTU2016-1535-PRJ1066-RD-Sewage-89_S2_L001		wastewater metagenome	55.6406	12.5056	Denmark	Valby	Copenhagen	2016-05-20			DTU	wastewater
Illumina	paired	Illumina MiSeq	300	/home/projects/cge/data/cge_private/FOOD_seqdata/MiSeq/MiSeq_193/Raw_data/DTU2016-1536-PRJ1066-RL-Sewage-90_S3_L001_R1_001.fastq.gz	/home/projects/cge/data/cge_private/FOOD_seqdata/MiSeq/MiSeq_193/Raw_data/DTU2016-1536-PRJ1066-RL-Sewage-90_S3_L001_R2_001.fastq.gz	DTU2016-1536-PRJ1066-RL-Sewage-90_S3_L001	ERR1513004	DTU2016-1536-PRJ1066-RL-Sewage-90_S3_L001	DTU2016-1536-PRJ1066-RL-Sewage-90_S3_L001		wastewater metagenome	55.695	12.6147	Denmark	Amager	Copenhagen	2016-05-25			DTU	wastewater
Illumina	paired	Illumina MiSeq	300	/home/projects/cge/data/cge_private/FOOD_seqdata/MiSeq/MiSeq_193/Raw_data/DTU2016-1537-PRJ1066-RD-Sewage-91_S4_L001_R1_001.fastq.gz	/home/projects/cge/data/cge_private/FOOD_seqdata/MiSeq/MiSeq_193/Raw_data/DTU2016-1537-PRJ1066-RD-Sewage-91_S4_L001_R2_001.fastq.gz	DTU2016-1537-PRJ1066-RD-Sewage-91_S4_L001	ERR1513005	DTU2016-1537-PRJ1066-RD-Sewage-91_S4_L001	DTU2016-1537-PRJ1066-RD-Sewage-91_S4_L001		wastewater metagenome	55.6406	12.5056	Denmark	Valby	Copenhagen	2016-05-25			DTU	wastewater
Illumina	paired	Illumina MiSeq	300	/home/projects/cge/data/cge_private/FOOD_seqdata/MiSeq/MiSeq_193/Raw_data/DTU2016-1538-PRJ1066-RL-Sewage-92_S5_L001_R1_001.fastq.gz	/home/projects/cge/data/cge_private/FOOD_seqdata/MiSeq/MiSeq_193/Raw_data/DTU2016-1538-PRJ1066-RL-Sewage-92_S5_L001_R2_001.fastq.gz	DTU2016-1538-PRJ1066-RL-Sewage-92_S5_L001	ERR1513006	DTU2016-1538-PRJ1066-RL-Sewage-92_S5_L001	DTU2016-1538-PRJ1066-RL-Sewage-92_S5_L001		wastewater metagenome	55.695	12.6147	Denmark	Amager	Copenhagen	2016-05-28			DTU	wastewater
Illumina	paired	Illumina MiSeq	300	/home/projects/cge/data/cge_private/FOOD_seqdata/MiSeq/MiSeq_193/Raw_data/DTU2016-1539-PRJ1066-RD-Sewage-93_S6_L001_R1_001.fastq.gz	/home/projects/cge/data/cge_private/FOOD_seqdata/MiSeq/MiSeq_193/Raw_data/DTU2016-1539-PRJ1066-RD-Sewage-93_S6_L001_R2_001.fastq.gz	DTU2016-1539-PRJ1066-RD-Sewage-93_S6_L001	ERR1513007	DTU2016-1539-PRJ1066-RD-Sewage-93_S6_L001	DTU2016-1539-PRJ1066-RD-Sewage-93_S6_L001		wastewater metagenome	55.6406	12.5056	Denmark	Valby	Copenhagen	2016-05-28			DTU	wastewater
Illumina	paired	Illumina MiSeq	300	/home/projects/cge/data/cge_private/FOOD_seqdata/MiSeq/MiSeq_193/Raw_data/DTU2016-1569-PRJ1066-RD-Sewage-94_S10_L001_R1_001.fastq.gz	/home/projects/cge/data/cge_private/FOOD_seqdata/MiSeq/MiSeq_193/Raw_data/DTU2016-1569-PRJ1066-RD-Sewage-94_S10_L001_R2_001.fastq.gz	DTU2016-1569-PRJ1066-RD-Sewage-94_S10_L001	ERR1514427	DTU2016-1569-PRJ1066-RD-Sewage-94_S10_L001	DTU2016-1569-PRJ1066-RD-Sewage-94_S10_L001		wastewater metagenome	55.6406	12.5056	Denmark	Valby	Copenhagen	2016-06-01			DTU	wastewater
Illumina	paired	Illumina MiSeq	300	/home/projects/cge/data/cge_private/FOOD_seqdata/MiSeq/MiSeq_193/Raw_data/DTU2016-1570-PRJ1066-RL-Sewage-95_S11_L001_R1_001.fastq.gz	/home/projects/cge/data/cge_private/FOOD_seqdata/MiSeq/MiSeq_193/Raw_data/DTU2016-1570-PRJ1066-RL-Sewage-95_S11_L001_R2_001.fastq.gz	DTU2016-1570-PRJ1066-RL-Sewage-95_S11_L001	ERR1514428	DTU2016-1570-PRJ1066-RL-Sewage-95_S11_L001	DTU2016-1570-PRJ1066-RL-Sewage-95_S11_L001		wastewater metagenome	55.695	12.6147	Denmark	Amager	Copenhagen	2016-06-01			DTU	wastewater
Illumina	paired	Illumina MiSeq	300	/home/projects/cge/data/cge_private/FOOD_seqdata/MiSeq/MiSeq_193/Raw_data/DTU2016-1571-PRJ1066-RD-Sewage-96_S12_L001_R1_001.fastq.gz	/home/projects/cge/data/cge_private/FOOD_seqdata/MiSeq/MiSeq_193/Raw_data/DTU2016-1571-PRJ1066-RD-Sewage-96_S12_L001_R2_001.fastq.gz	DTU2016-1571-PRJ1066-RD-Sewage-96_S12_L001	ERR1514429	DTU2016-1571-PRJ1066-RD-Sewage-96_S12_L001	DTU2016-1571-PRJ1066-RD-Sewage-96_S12_L001		wastewater metagenome	55.6406	12.5056	Denmark	Valby	Copenhagen	2016-06-05			DTU	wastewater
Illumina	paired	Illumina MiSeq	300	/home/projects/cge/data/cge_private/FOOD_seqdata/MiSeq/MiSeq_193/Raw_data/DTU2016-1578-PRJ1066-RD-Sewage-103_S19_L001_R1_001.fastq.gz	/home/projects/cge/data/cge_private/FOOD_seqdata/MiSeq/MiSeq_193/Raw_data/DTU2016-1578-PRJ1066-RD-Sewage-103_S19_L001_R2_001.fastq.gz	DTU2016-1578-PRJ1066-RD-Sewage-103_S19_L001	ERR1514430	DTU2016-1578-PRJ1066-RD-Sewage-103_S19_L001	DTU2016-1578-PRJ1066-RD-Sewage-103_S19_L001		wastewater metagenome	55.6406	12.5056	Denmark	Valby	Copenhagen	2016-06-14			DTU	wastewater
